# Supplementary material for: Regression Analysis for Constraining Free Parameters in Electrophysiological Models of Cardiac Cells
Source: PLoS Comput Biol. 2010 Sep 2;6(9):e1000914. doi: 10.1371/journal.pcbi.1000914 (PMC2932676; doi:10.1371/journal.pcbi.1000914)
Supplement: Protocol S1 — Bundle containing Matlab code used by the authors to generate the results presented in the manuscript. The file ‘READ ME’ within the bundle explains the function of each individual program. (0.11 MB ZIP) [file pcbi.1000914.s005.zip]

Archive with 37 entries (36 files):
- TNNP code/APD_and_DCa_diff.m
- TNNP code/bayes_300.m
- TNNP code/dydt_tentusscher.m
- TNNP code/generateparams.m
- TNNP code/Hund/
- TNNP code/Hund/dydt_hund08.m
- TNNP code/Hund/generateparams_hund.m
- TNNP code/Hund/hund08_hyperkalemia.m
- TNNP code/Hund/hund08_hypokalemia.m
- TNNP code/Hund/hund08_isokalemia.m
- TNNP code/Hund/NZ_TRS_testseveral1.m
- TNNP code/Hund/NZ_TRS_testseveral2.m
- TNNP code/Hund/NZ_TRS_testseveral3.m
- TNNP code/Hund/performPLS_33_many.m
- TNNP code/Hund/PLS_nipals.m
- TNNP code/Hund/xticklabel_rotate.m
- TNNP code/intracellular.m
- TNNP code/measure_ca_metrics.m
- TNNP code/pause_protocol.m
- TNNP code/performPLS_forward_extraoutputs.m
- TNNP code/performPLS_reverse_reject_extraoutputs.asv
- TNNP code/performPLS_reverse_reject_extraoutputs.m
- TNNP code/PLS_nipals.m
- TNNP code/READ ME.doc
- TNNP code/tnnp_alternans.m
- TNNP code/tnnp_derivs.m
- TNNP code/TNNP_derivs_hyper.m
- TNNP code/tnnp_derivs_hypo.m
- TNNP code/tnnp_derivs_pause.m
- TNNP code/tnnp_frequency.m
- TNNP code/tnnp_restitution.m
- TNNP code/tnnp_threshold.m
- TNNP code/tt_first_and_last_aps.m
- TNNP code/tt_produce_aps.m
- TNNP code/tt_produce_aps_hyperkalemia.m
- TNNP code/tt_produce_aps_hypokalemia.m
- TNNP code/xticklabel_rotate.m
