# Supplementary material for: Regression Analysis for Constraining Free Parameters in Electrophysiological Models of Cardiac Cells
Source: PLoS Comput Biol. 2010 Sep 2;6(9):e1000914. doi: 10.1371/journal.pcbi.1000914 (PMC2932676; doi:10.1371/journal.pcbi.1000914)
Supplement: Protocol S1 — Bundle containing Matlab code used by the authors to generate the results presented in the manuscript. The file ‘READ ME’ within the bundle explains the function of each individual program. (0.11 MB ZIP) [file pcbi.1000914.s005.zip › TNNP code/APD_and_DCa_diff.m]

load tt_fixed_first_and_last_aps

goodcount = goodcount1 
%% Either load in data stored in .mat file varyparameters
%% Or re-run all simulations
colors = repmat('krgbmc',1,50) ;
actionpotentials=actionpotentials1;
catransients=catransients1;
for i=1:goodcount

  tnow = actionpotentials{2*i-1} ;
  Vnow = actionpotentials{2*i} ;
  Canow = catransients{2*i} ;
  Vrest(i) = Vnow(1) ;


  Vderiv = diff(Vnow)./diff(tnow) ;
  [dVdtmax,dexmax] = max(Vderiv) ;
  %% Time of maximum dV/dt, consider this beginning of action potential
  tinit = tnow(dexmax) ;
  upstrokes(i) = dVdtmax ;  

  %% Then determine peak voltage of action potential, for two reasons
  %% 1) Because repolarization must, by definition, occur after this
  %% 2) To compute 50%, 90%, etc., must have this value
  [peakV,peakdex] = max(Vnow) ;
  Vpeak(i) = peakV ;
  tpeak = tnow(peakdex) ;
  repoldex = find(tnow > tpeak & Vnow < -60) ;
  repoltime = tnow(repoldex(1)) ;
  APD1(i) = repoltime - tinit ;

  
  Ca_diastole = Canow(1) ;
  [Ca_peak,dexCa] = max(Canow) ;
  DCa1(i) = Ca_peak-Ca_diastole ;


end
save first_AP APD1 DCa1

clear all

load tt_fixed_first_and_last_aps

goodcount = goodcount2;
%% Either load in data stored in .mat file varyparameters
%% Or re-run all simulations
colors = repmat('krgbmc',1,50) ;
actionpotentials=actionpotentials2;
catransients=catransients2;
for i=1:goodcount

  tnow = actionpotentials{2*i-1} ;
  Vnow = actionpotentials{2*i} ;
  Canow = catransients{2*i} ;
  Vrest(i) = Vnow(1) ;


  Vderiv = diff(Vnow)./diff(tnow) ;
  [dVdtmax,dexmax] = max(Vderiv) ;
  %% Time of maximum dV/dt, consider this beginning of action potential
  tinit = tnow(dexmax) ;
  upstrokes(i) = dVdtmax ;  

  %% Then determine peak voltage of action potential, for two reasons
  %% 1) Because repolarization must, by definition, occur after this
  %% 2) To compute 50%, 90%, etc., must have this value
  [peakV,peakdex] = max(Vnow) ;
  Vpeak(i) = peakV ;
  tpeak = tnow(peakdex) ;
  repoldex = find(tnow > tpeak & Vnow < -60) ;
  repoltime = tnow(repoldex(1)) ;
  APD2(i) = repoltime - tinit ;

  
  Ca_diastole = Canow(1) ;
  [Ca_peak,dexCa] = max(Canow) ;
  DCa2(i) = Ca_peak-Ca_diastole ;


end
save last_AP APD2 DCa2

clear all
load first_AP
load last_AP

APD_diff=APD2-APD1;
DCa_diff=DCa2-DCa1;
save differences APD_diff DCa_diff
