# Supplementary material for: Regression Analysis for Constraining Free Parameters in Electrophysiological Models of Cardiac Cells
Source: PLoS Comput Biol. 2010 Sep 2;6(9):e1000914. doi: 10.1371/journal.pcbi.1000914 (PMC2932676; doi:10.1371/journal.pcbi.1000914)
Supplement: Protocol S1 — Bundle containing Matlab code used by the authors to generate the results presented in the manuscript. The file ‘READ ME’ within the bundle explains the function of each individual program. (0.11 MB ZIP) [file pcbi.1000914.s005.zip › TNNP code/bayes_300.m]

[samples,outputs] = size(X) ;
[samples,conductances] = size(Y) ;


% figure
% handle = gcf ;
% set(handle,'Position',[20,20,500,800])
% set(handle,'PaperPosition',[1 1 5 8]) ;
% 
% for i=1:3
% 
%   subplot(3,1,i)
%   hold on
%   if (logtransform(i))
%     plot(exp(Y(:,i)),exp(Yhat(:,i)),'ro')
%     plotmin = min(min([exp(Y(:,i)),exp(Yhat(:,i))])) ;
%     plotmax = max(max([exp(Y(:,i)),exp(Yhat(:,i))])) ;
%   else
%     plot(Y(:,i),Yhat(:,i),'ro')
%     plotmin = min([Y(:,i);Yhat(:,i)]) ;
%     plotmax = max([Y(:,i);Yhat(:,i)]) ;
%   end  
%   xlabel(['True ',outputlabels{i}]) 
%   ylabel(['Predicted ',outputlabels{i}])
%   axis([plotmin plotmax plotmin plotmax])
%   plot([plotmin,plotmax],[plotmin,plotmax],'k:')
%   set(gca,'TickDir','Out') 
% 
% end


% figure
% bar(R2each)
% colormap(graypos)
% xticklabel_rotate([1:n_parameters],90,Glabels,'Fontsize',10,'Interpreter','tex') ;

% figure
% handle = gcf ;
% set(handle,'Position',[20,20,1100,950])
% set(handle,'PaperPosition',[1 1 11 9.5]) ;
% for i=1:6
%     subplot(3,2,i)
%     hold on
%     plot(exp(Y(:,i)),exp(Yhat(:,i)),'ro')
%     plotmin = min(min([exp(Y(:,i)),exp(Yhat(:,i))])) ;
%     plotmax = max(max([exp(Y(:,i)),exp(Yhat(:,i))])) ;
%     xlabel(['True G',Glabels{i}])
%     ylabel(['Predicted G',Glabels{i}])
%     axis([plotmin plotmax plotmin plotmax])
%     plot([plotmin,plotmax],[plotmin,plotmax],'k:')
%     set(gca,'TickDir','Out')
%     title(['R^2 = ',num2str(R2each(i))])
% end

% % % % 
% % % % 
% % % % Scatterplots
% % % % 
% % % % 

% % 
% % Remember, in this case X is outputs, Y is conductances
% % 

bottompercent = 0.45 ;
toppercent = 0.55 ;

testvalues = zeros(conductances,outputs) ;
P_inrange = zeros(conductances,outputs) ;
Xranges = zeros(outputs,2) ;

histomax = 0 ;

% % Initial loop only considers individual outputs
% % Only narrrows down parameters for special cases

for iii=1:conductances

  figure(iii)
  Yvalues = Y(:,iii) ;
  Ysort = sort(Yvalues) ;
  Ymin = Ysort(fix(bottompercent*length(Ysort))) ;
  Ymax = Ysort(fix(toppercent*length(Ysort))) ;
  bins = linspace(min(Yvalues),max(Yvalues),30) ;

  for ii=1:outputs
      
    subplot(4,4,ii)
    Xvalues = X(:,ii) ;
    Xsort = sort(Xvalues) ;
    Xmin = Xsort(fix(bottompercent*length(Xsort))) ;
    Xmax = Xsort(fix(toppercent*length(Xsort))) ;
    Xranges(ii,:) = [Xmin,Xmax] ;
    middledices = find(Xvalues >= Xmin & Xvalues <= Xmax) ;
    testvalues(iii,ii) = length(middledices) ;
    Ysome = Yvalues(middledices) ;
    P_inrange(iii,ii) = sum(Ysome >= Ymin & Ysome <= Ymax)/length(Ysome) ;
    histo = histc(Ysome,bins) ;
    if (max(histo) > histomax)
      histomax = max(histo) ;
    end
    bar(bins,histo,'histc')
  end
end

for iii=1:conductances
  figure(iii)
  Yvalues = Y(:,iii) ;

  for ii=1:outputs
    subplot(4,4,ii)
%     colormap(graypos)
    set(gca,'TickDir','Out')
    axis([min(Yvalues) max(Yvalues) 0 histomax])
  end
  print('-depsc',['sixhistograms_',int2str(iii)]) ;
end
    

figure
hold on
for i=1:16
plot(P_inrange(i,:),[colors(i),'-o'])
end
set(gca,'TickDir','Out')

% % This loop should consider each output sequentially
% % Some improve constraints, others do not
% % Need to determine best way to normalize histograms

testvalues = zeros(conductances,outputs) ;
P_inrange = zeros(conductances,outputs) ;

histomax = 0 ;

Xpercentiles = zeros(99,outputs) ;
Ypercentiles = zeros(99,conductances) ;

for iii=1:outputs
  Xsort = sort(X(:,iii)) ;
  for ii=1:99
    Xpercentiles(ii,iii) = Xsort(fix(ii*length(Xsort)/100)) ;
  end
end
for iii=1:conductances
  Ysort = sort(Y(:,iii)) ;
  for ii=1:99
    Ypercentiles(ii,iii) = Ysort(fix(ii*length(Ysort)/100)) ;
  end
end
  
Ydistance = sum((Y - Yhat).^2,2) ;
%[pos,besttrial] = min(Ydistance) ;
[Ysortpos,sortdices] = sort(Ydistance) ;
Xbest = X(sortdices(16),:) ;
Ybest = Y(sortdices(16),:) ;

[posmin,Xbestpct] = min(abs(ones(99,1)*Xbest - Xpercentiles)) ;
[posmin,Ybestpct] = min(abs(ones(99,1)*Ybest - Ypercentiles)) ;

for iii=1:conductances

  figure(iii+conductances+1)
  Yvalues = Y(:,iii) ;
  bins = linspace(min(Yvalues),max(Yvalues),30) ;
  Ymin = Ypercentiles(Ybestpct(iii)-5,iii) 
  Ymax = Ypercentiles(Ybestpct(iii)+5,iii) 
  somedices = 1:length(Yvalues) ;
  
  for ii=1:outputs
      
    subplot(4,4,ii)
    Xvalues = X(:,ii) ;
    Xmin = Xpercentiles(Xbestpct(ii)-5,ii) 
    Xmax = Xpercentiles(Xbestpct(ii)+5,ii) 


    somenewdices = find(Xvalues >= Xmin & Xvalues <= Xmax) ;
    somedices = intersect(somedices,somenewdices) ;
    testvalues(iii,ii) = length(somedices) ;
    Ysome = Yvalues(somedices) ;
    P_inrange(iii,ii) = sum(Ysome >= Ymin & Ysome <= Ymax)/length(Ysome) ;
    histo = histc(Ysome,bins) ;
    bar(bins,histo,'histc')
%     colormap(graypos)
    set(gca,'TickDir','Out')
  end
end

for iii=1:conductances
  figure(iii)
  Yvalues = Y(:,iii) ;

  for ii=1:outputs
    Xvalues = X(:,ii) ;
    subplot(4,4,ii)
   axis([min(Yvalues) max(Yvalues) 0 histomax])

  end
  print('-depsc',['sixhistograms_',int2str(iii)]) ;
end
    

figure
hold on
for i=1:16
plot(P_inrange(i,:),[colors(i),'-o'])
end
set(gca,'TickDir','Out')

%     figure
%     handle = gcf ;
%     set(handle,'Position',[20,160,800,800])
%     set(handle,'PaperPosition',[1 1 11 9.5]) ;
%     yrange = max(Y(:,ii)) - min(Y(:,ii)) ;
%     for i=1:6
%       subplot(3,2,i)
%       plot(Y(:,ii),X(:,i),'ro')
%       xrange = max(X(:,i)) - min(X(:,i)) ;
%       axis([min(Y(:,ii)) - 0.05*yrange max(Y(:,ii)) + 0.05*yrange  ...
%         min(X(:,i)) - 0.05*xrange max(X(:,i)) + 0.05*xrange])
%     end
%   end
% end
