# Supplementary material for: Regression Analysis for Constraining Free Parameters in Electrophysiological Models of Cardiac Cells
Source: PLoS Comput Biol. 2010 Sep 2;6(9):e1000914. doi: 10.1371/journal.pcbi.1000914 (PMC2932676; doi:10.1371/journal.pcbi.1000914)
Supplement: Protocol S1 — Bundle containing Matlab code used by the authors to generate the results presented in the manuscript. The file ‘READ ME’ within the bundle explains the function of each individual program. (0.11 MB ZIP) [file pcbi.1000914.s005.zip › TNNP code/dydt_tentusscher.m]

function deriv = dydt_tentusscher(t,statevar,Id)

global F R T RTF ;
global Cm S ;
global Vmyo VSR ;
global Ko Nao Cao ;
global GNa_ PCa_ GK1_ GKr_ GKs_ Gto_ ;
global GpK_ GpCa_ GNab_ GCab_ pKNa ;
global INaK_ kNaCa Iup_ Vleak
global KmNa KmCa ksat alpha_ncx eta KmNai KmKo KpCa Kmup ;
global arel brel crel ;
global Bufc Kbufc BufSR KbufSR 

statevarcell = num2cell(statevar) ;

[V,m,h,j,d,f,fCa,r,s,xs,xr1,xr2,g,Cai,CaSR,Nai,Ki] = deal(statevarcell{:}) ;

%%%%%%%%%%%%%%%%%%%%%%%%%
%% 
%% Compute ionic currents
%% 
%%%%%%%%%%%%%%%%%%%%%%%%%

ENa = RTF*log(Nao/Nai) ;
EK = RTF*log(Ko/Ki) ;
ECa = 0.5*RTF*log(Cao/Cai) ;

EKs = RTF*log((Ko + pKNa*Nao)/(Ki + pKNa*Nai)) ;

INa = GNa_*m^3*h*j*(V - ENa) ;

ICa = PCa_*d*f*fCa*4*F/RTF*V*(Cai*exp(2*V/RTF) - 0.341*Cao)/ ...
  (exp(2*V/RTF) - 1) ;

Ito = Gto_*r*s*(V-EK) ;

IKs = GKs_*xs^2*(V-EKs) ;

IKr = GKr_*sqrt(Ko/5400)*xr1*xr2*(V-EK) ;

aK1 = 0.1/(exp(0.06*(V-EK-200)) + 1) ;
bK1 = ( 3*exp(2e-4*(V-EK+100)) + exp(0.1*(V-EK-10)) )/ ...
  (exp(-0.5*(V-EK)) + 1) ;
xK1 = aK1/(aK1+bK1) ;
IK1 = GK1_*sqrt(Ko/5400)*xK1*(V-EK) ;

INCX = kNaCa*(KmNa^3 + Nao^3)^-1*(KmCa + Cao)^-1* ...
  (ksat*exp((eta-1)*V/RTF) + 1)^-1* ...
  (exp(eta*V/RTF)*Nai^3*Cao - exp((eta-1)*V/RTF)*Nao^3*Cai*alpha_ncx) ;

fNaK = 1/(1 + 0.1245*exp(-0.1*V/RTF) + 0.0353*exp(-V/RTF)) ;
INaK = INaK_*Ko*Nai/( (Ko + KmKo)*(Nai + KmNai)*fNaK) ;

IpCa = GpCa_*Cai/(Cai + KpCa) ;

IpK = GpK_*(V-EK)/(exp(-(V-25)/5.98) + 1) ;

INab = GNab_*(V-ENa) ;
ICab = GCab_*(V-ECa) ;

Iion = INa + ICa + Ito + IKs + IKr + IK1 + INCX + INaK + ...
  IpCa + IpK + INab + ICab ;
%%%%%%%%%%%%%%%%%%%%%%%%%
%% 
%% compute rate constants to update gates
%% 
%%%%%%%%%%%%%%%%%%%%%%%%%

%%%%%%%%%%%%%%%%%
% % Na current
minf = 1/(exp((-56.86-V)/9.03) + 1)^2 ;
am = 1/(exp((-60-V)/5) + 1) ;
bm = 0.1/(exp((V+35)/5) + 1) + 0.1/(exp((V-50)/200) + 1) ;
taum = am*bm ;

dmdt = (minf-m)/taum ;

hinf = 1/(exp((V+71.55)/7.43) + 1)^2 ;
jinf = 1/(exp((V+71.55)/7.43) + 1)^2 ;

if V >= -40
  ah = 0 ;
  bh = 0.77/(0.13*(exp((-V-10.66)/11.1) + 1)) ;
  aj = 0 ;
  bj = 0.6*exp(0.057*V)/(exp(-0.1*(V+32)) + 1) ;
else
  ah = 0.057*exp((-V-80)/6.8) ;
  bh = 2.7*exp(0.079*V)+3.1e5*exp(0.3485*V) ;
  ah = 0.135*exp((80+V)/(-6.8)) ;
  aj = (-2.5428e4*exp(0.2444*V)-6.948e-6*exp(-0.04391*V))*(V+37.78)/ ...
    (exp(0.311*(V+79.23))+1) ;
  bj = 0.02424*exp(-0.01052*V)/(exp(-0.1378*(V+40.14)) + 1);
end

tauh = 1/(ah+bh) ;
tauj = 1/(aj+bj) ;

dhdt = (hinf-h)/tauh ;
djdt = (jinf-j)/tauj ;

%%%%%%%%%%%%%%%%%
% % L-type Ca current
dinf = 1/(exp(-(V+5)/7.5) + 1) ;
ad = 1.4/(exp(-(V+35)/13) + 1) + 0.25 ;
bd = 1.4/(exp((V+5)/5) + 1) ;
gd = 1/(exp(50-V)/20 + 1) ;      % gammad in paper

taud = ad*bd + gd ;

finf = 1/(exp((V+20)/7) + 1) ;
tauf = 1125*exp(-(V+27)^2/240) + 165/(exp((25-V)/10) + 1) + 80 ;

%%%%%%%%%%%%%%%%%
% % % % all units in uM
afCa = 1/((Cai/0.325)^8 + 1) ;
bfCa = 0.1/(exp((Cai-0.5)/0.1) + 1) ;
gfCa = 0.2/(exp((Cai-0.75)/0.8) + 1) ;

fCainf = (afCa + bfCa + gfCa + 0.23)/1.46 ;
taufCa = 2 ;

dddt = (dinf-d)/taud ;
dfdt = (finf-f)/tauf ;
%%%%%%%%%%%%%%%%%
%%%%%%%%%%%%%%%%%
% % % % % Need to make sure this is working correctly
kfCa = (fCainf < fCa || V < -60) ; 
dfCadt = kfCa*(fCainf-fCa)/taufCa ;

%%%%%%%%%%%%%%%%%
% % transient outward current
rinf = 1/(exp((20-V)/6) + 1) ;
taur = 9.5*exp(-(V+40)^2/1800) + 0.8 ;

% % % epicardial cell
sinf = 1/(exp((V+20)/5) + 1) ;
taus = 85*exp(-(V+45)^2/320) + 5/(exp((V-20)/5) + 1) + 3 ;

% % % % M cell
% sinf = 1/(exp((V+20)/5) + 1) ;
% taus = 985*exp(-(V+45)^2/320) + 5/(exp((V-20)/5) + 1) + 3 ;

% % % endocardial cell
% sinf = 1/(exp((V+28)/5) + 1) ;
% taus = 1000*exp(-(V+67)^2/1000) + 8 ;

drdt = (rinf-r)/taur ;
dsdt = (sinf-s)/taus ;

% % % 1) Equations as published in 2004 paper
% %%%%%%%%%%%%%%%%%
% % % slow delayed rectifier current
% xsinf = 1/(exp(-(V+5)/14) + 1) ;
% axs = 1100/sqrt(exp(-(V+10)/6) + 1) ;
% bxs = 1/(exp((V-60)/20) + 1) ;
% tauxs = axs*bxs ;

% % % 2) New equations published in 2006 paper
%%%%%%%%%%%%%%%%%
% % slow delayed rectifier current
xsinf = 1/(exp(-(V+5)/14) + 1) ;
axs = 1400/sqrt(exp(-(V-5)/6) + 1) ;
bxs = 1/(exp((V-35)/15) + 1) ;
tauxs = axs*bxs + 80 ;

dxsdt = (xsinf-xs)/tauxs ;

%%%%%%%%%%%%%%%%%
% % rapid delayed rectifier current
xr1inf = 1/(exp(-(V+26)/7) + 1) ;
axr1 = 450/(exp(-(V+45)/10) + 1) ;
bxr1 = 6/(exp((V+30)/11.5) + 1) ;
tauxr1 = axr1*bxr1 ;

xr2inf = 1/(exp((V+88)/24) + 1) ;
axr2 = 3/(exp(-(V+60)/20) + 1) ;
bxr2 = 1.12/(exp((V-60)/20) + 1) ;
tauxr2 = axr2*bxr2 ;

dxr1dt = (xr1inf-xr1)/tauxr1 ;
dxr2dt = (xr2inf-xr2)/tauxr2 ;

%%%%%%%%%%%%%%%%%%%%%%%%%
%% 
%% CICR and other ion transport processes
%% 
%%%%%%%%%%%%%%%%%%%%%%%%%

% % % Units:  uM/ms
Ileak = Vleak*(CaSR - Cai) ;
Iup = Iup_/((Kmup/Cai)^2 + 1) ;
Irel = d*g*(arel*CaSR^2/(CaSR^2 + brel^2) + crel) ;

if (Cai <= 0.35)
  ginf = (Cai^6/0.35^6 + 1)^-1 ;
else
  ginf = (Cai^16/0.35^16 + 1)^-1 ;
end

taug = 2 ;

%%%%%%%%%%%%%%%%%
% % % % % Need to make sure this is working correctly
kgrel = (ginf < g || V < -60) ; 
dgdt = kgrel*(ginf-g)/taug ;


%%%%%%%%%%%%%%%%%
% % % Need to review screwy buffering equations given in paper
% % % They claim analytic, so rapid buffering equations should work
%%%%%%%%%%%%%%%%%
% Caibufc = Cai*Bufc/(Cai + Kbufc) ;
% CaSRbufsr = CaSR*BufSR/(CaSR + KbufSR) ;

% % % % These not used but should be equivalent
% % % % Rapid buffer scaling factors
Bi = (1 + Bufc*Kbufc/(Kbufc + Cai)^2)^-1 ;
BSR = (1 + BufSR*KbufSR/(KbufSR + CaSR)^2)^-1 ;

dVdt = -(Id + Iion)/Cm ;

dCai = Bi*(-(ICa - 2*INCX + IpCa + ICab)*(1e-3*Cm)/(2*F*S) + Ileak - Iup + Irel) ;
dCaSR = BSR*Vmyo/VSR*(-Ileak + Iup - Irel) ;
dNai = -(INa + 3*INCX + 3*INaK + INab)*(1e-3*Cm)/(F*S) ;
dKi = -(Ito + IKs + IKr + IK1 + INaK + IpK)*(1e-3*Cm)/(F*S) ;

% dCai = Bi*(-(ICa - 2*INCX + IpCa + ICab)/(2*Vmyo*F) + Ileak - Iup + Irel) ;
% dCaSR = BSR*Vmyo/VSR*(-Ileak + Iup - Irel) ;
% dNai = -(INa + 3*INCX + 3*INaK + INab)/(Vmyo*F) ;
% dKi = -(Ito + IKs + IKr + IK1 + INaK + IpK)/(Vmyo*F) ;

deriv = [dVdt;dmdt;dhdt;djdt;dddt;dfdt;dfCadt;drdt;dsdt; ...
  dxsdt;dxr1dt;dxr2dt;dgdt;dCai;dCaSR;dNai;dKi] ;

return
