# Supplementary material for: Regression Analysis for Constraining Free Parameters in Electrophysiological Models of Cardiac Cells
Source: PLoS Comput Biol. 2010 Sep 2;6(9):e1000914. doi: 10.1371/journal.pcbi.1000914 (PMC2932676; doi:10.1371/journal.pcbi.1000914)
Supplement: Protocol S1 — Bundle containing Matlab code used by the authors to generate the results presented in the manuscript. The file ‘READ ME’ within the bundle explains the function of each individual program. (0.11 MB ZIP) [file pcbi.1000914.s005.zip › TNNP code/generateparams.m]

% Ten Tusscher et al model
% Am J Physiol 286: H1573�H1589, 2004.
% human ventricular cell 
% improved version of Priebe-Beucklemann
%    
%    t   time variable
%    V   membrane potantial

%% Maximum conductances of ionic currents
GNa_ = 14.838 ;               % nS/pF
GNab_ = 2.9e-4 ;              % nS/pF
PCa_ = 1.75e-4 ;              % cm3 uF-1 s-1 
GCab_ = 5.92e-4 ;             % nS/pF
Gto_ =  0.294 ;                % nS/pF
GKr_ = 0.096 ;                % nS/pF
GKs_ = 0.245 ;                % nS/pF
GK1_ = 5.405 ;                  % nS/pF
GpK_ = 0.0146 ;               % nS/pF
INaK_ = 1.362 ;                % pA/pF
kNaCa =  1000 ;                 % pA/pF
arel = 16.464 ;                 % uM/ms
crel = 8.232 ;                  % uM/ms
Vleak =  8e-5 ;                 % ms-1
Iup_ = 0.425 ;                 % uM/ms
GpCa_ = 0.025 ;               % nS/pF

conductances = [GNa_;GNab_;PCa_;GCab_;Gto_;GKr_;GKs_;GK1_;GpK_; ...
  INaK_;kNaCa;arel;crel;Vleak;Iup_;GpCa_] ;

baselineparameters = conductances;
n_parameters = length(baselineparameters);

sigmaG =  0.1;     % standard deviation for conductances

 variations = 300 ;

for ii=1:variations
 scaling = exp(sigmaG*randn(n_parameters,1)) ;
 newparams = scaling.*baselineparameters ;
 paramscell = num2cell(newparams) ;
 allparameters(:,ii) = newparams ;
      
end
  
save tnnp_fixed_params allparameters variations
