# Supplementary material for: Regression Analysis for Constraining Free Parameters in Electrophysiological Models of Cardiac Cells
Source: PLoS Comput Biol. 2010 Sep 2;6(9):e1000914. doi: 10.1371/journal.pcbi.1000914 (PMC2932676; doi:10.1371/journal.pcbi.1000914)
Supplement: Protocol S1 — Bundle containing Matlab code used by the authors to generate the results presented in the manuscript. The file ‘READ ME’ within the bundle explains the function of each individual program. (0.11 MB ZIP) [file pcbi.1000914.s005.zip › TNNP code/Hund/dydt_hund08.m]

function deriv = dydt_hund08(t,statevar,Id)

% global F R T RTF ;
% global Acap Cm Vmyo VSR ;
% global Ko Nao Cao Ki Nai ;
% global GNa_ GK1_ GKr_ GKs_ GKp_ Gto_ GNab_ GCab_ ;
% global PCa PCaK Prel Pleak INaK_ ICahalf IpCa_ kNaCa Vup ;
% global eta ksat KmNa KmCa KmfCa KmK1 KmNai KmKo KmpCa Kmup ;
% global CMDNtot KmCMDN CSQNtot KmCSQN ;

global F R T RTF ;
global Acap Vmyo Vss VJSR VNSR ;
global Ko Nao Clo Cao ;

global KmCaMK 
global GNa_ dV_CaMK_max daj_CaMK_max GNaL_ dGNaL_CaMK_max KmCaMK_Na
global GK1_ GKr_ GKs_ pKNa GKp_ Gto_ 
global PCa PCab gamma_Cao gamma_Cai dtauf_max dtaufCa_max
global Kmto2 GClb_ CTKCl_ CTNaCl_ PCl 
global KmNa_NaK KmK_NaK INaK_ 
global kNaCa ksat eta KmNai KmNao KmCai KmCao KmCa_allo
global kappa_rel betatau Krel_inf dKrelinf_max Krel_tau 
global IpCa_ KmpCa Vup Kmup dKmPLB_CaMK_max Kleak CaNSR_max dJleak_CaMK_max 
global tau_diff tau_transfer 
global TRPNtot KmTRPN CMDNtot KmCMDN CSQNtot KmCSQN BSRtot KmBSR BSLtot KmBSL 
global CaMK0 KmCaM alpha_CaMK beta_CaMK

statevarcell = num2cell(statevar) ;

[V,Cai,Cass,CaNSR,CaJSR,Nai,Ki,Cli,m,h,j,hL, ...
  d,f,fCa,fCa2,xKr,xs1,xs2,ato,ito1,ito2,aa,Orel,CAMK_trap] = ...
  deal(statevarcell{:}) ;

% % CaMK

CAMK_bound=CaMK0*(1-CAMK_trap)/(1+KmCaM/Cass) ;
CAMK_a=CAMK_bound+CAMK_trap;

dCAMK_trap = alpha_CaMK*CAMK_a*CAMK_bound - beta_CaMK*CAMK_trap ;

% Reversal potentials
ENa = RTF*log(Nao/Nai) ;
EK = RTF*log(Ko/Ki) ;
EKs = RTF*log((Ko + pKNa*Nao)/(Ki + pKNa*Nai)) ;
ECa = 0.5*RTF*log(Cao/Cai) ;
ECl = -RTF*log(Clo/Cli) ;

%% compute ionic currents

% Na currents
INa = GNa_*m^3*h*j*(V - ENa) ;

dGNaL_CaMK = dGNaL_CaMK_max/((KmCaMK_Na/CAMK_a)^4 + 1) ;

INaL = (GNaL_+dGNaL_CaMK)*m^3*hL*(V - ENa) ;

% Ca currents

ICa_ = PCa*4*F/RTF*V* ...
  (gamma_Cai*Cass*exp(2*V/RTF) - gamma_Cao*Cao)/ ...
  (exp(2*V/RTF) - 1) ;
ICa = ICa_*d*f*fCa*fCa2 ;

ICab = PCab*4*V*F/RTF*(gamma_Cai*Cai*exp(2*V/RTF)- ...
  gamma_Cao*Cao)/(exp(2*V/RTF)-1) ;

IpCa = IpCa_*Cai/(Cai + KmpCa) ;

% % IK1
ak1 = 1.02/(1+exp(0.2385*(V-EK-59.215))) ;
bk1 = (0.49124*exp(0.08032*(V-EK+5.476))+exp(0.06175*(V-EK-594.31)))/...
    (1+exp(-0.5143*(V-EK+4.753))) ;
IK1 = GK1_*sqrt(Ko/5.4)*ak1/(ak1+bk1)*(V-EK) ;


% % IKr
RKr = 1/(exp((V+10)/15.4) + 1) ;
IKr = GKr_*sqrt(Ko/5.4)*xKr*RKr*(V - EK) ;

% % IKs
IKs = GKs_*(1+0.6/((3.8e-5/Cai)^(1.4)+1))*xs1*xs2*(V - EKs) ;

% % Ito
Rto = exp(V/300) ;
Ito = Gto_*ato^3*ito1*ito2*Rto*(V - EK) ;

% Chloride currents
CTKCl = CTKCl_*(EK-ECl)/((EK-ECl)+87.8251) ;
CTNaCl = CTNaCl_*(ENa-ECl)^4/( (ENa-ECl)^4 + 87.8251^4) ;

IClb = GClb_*(V - ECl) ;

Ito2 = aa*PCl*V*F/RTF*(Cli-Clo*exp(V/RTF))/(1-exp(V/RTF)) ;


Kp = 1/(1+exp((7.488-V)/5.98)) ;
IKp = GKp_*Kp*(V - EK) ;

% Pumps and transporters
sigma_NaK = (exp(Nao/67.3) - 1)/7 ; 
fNaK = 1/(1 + 0.1245*exp(-0.1*V/RTF) + 0.0365*sigma_NaK*exp(-V/RTF)) ;

INaK = INaK_*fNaK*Ko/(Ko + KmK_NaK)*(1 + (KmNa_NaK/Nai)^2)^-1 ;

% % INaK updated


num = kNaCa*(Nai^3*Cao*exp(eta*V/RTF)-Nao^3*Cai*exp((eta-1)*V/RTF)) ;
denom1 = 1+ksat*exp((eta-1)*V/RTF) ;
denom2 = KmCao*Nai^3+KmNao^3*Cai+KmNai^3*Cao*(1+Cai/KmCai) ;
denom3 = KmCai*Nao^3*(1+(Nai/KmNai)^3)+Nai^3*Cao+Nao^3*Cai ;
allo = 1/(1 + (KmCa_allo/(1.5*Cai))^2) ;
INCX_cyto = 0.8*allo*num/(denom1*(denom2+denom3)) ;

num = kNaCa*(Nai^3*Cao*exp(eta*V/RTF)-Nao^3*Cass*exp((eta-1)*V/RTF)) ;
denom1 = 1+ksat*exp((eta-1)*V/RTF) ;
denom2 = KmCao*Nai^3+KmNao^3*Cass+KmNai^3*Cao*(1+Cass/KmCai) ;
denom3 = KmCai*Nao^3*(1+(Nai/KmNai)^3)+Nai^3*Cao+Nao^3*Cass ;
allo = 1/(1 + (KmCa_allo/(1.5*Cass))^2) ;
INCX_ss = 0.2*allo*num/(denom1*(denom2+denom3)) ;

INCX = INCX_cyto + INCX_ss ;

Iion = INa + INaL + ICa + ICab + IpCa + IK1 + IKr + IKs + Ito + Ito2 + ...
  IKp + INaK + INCX  ;

%% compute rate constants to update gates

% % % Most CaMK-dependent processes have same Km (0.05)
% % % But Na current is different, need to define new variable
% % KmCaMK = 0.05 ;
% % KmCaMK_Na = 0.06 ;
dV_CaMK = dV_CaMK_max/((KmCaMK_Na/CAMK_a)^4 + 1) ;
daj_CaMK = daj_CaMK_max/((KmCaMK_Na/CAMK_a)^4 + 1) ;

% % 1) Na current
if (V-dV_CaMK) >= -40
    ah = 0.0;
    bh = 1/(0.13*(1+exp((V-dV_CaMK+10.66)/(-11.1)))) ;
    aj = 0.0;
    bj = 0.3*exp(-2.535e-7*(V-dV_CaMK))/(exp(-0.1*(V-dV_CaMK+32))+1) ;
else
    ah = 0.135*exp(-(80+V-dV_CaMK)/6.8) ;
    bh = 3.56*exp(0.079*(V-dV_CaMK)) + 3.1e5*exp(0.35*(V-dV_CaMK)) ;
    aj1 = -1.2714e5*exp(0.2444*(V-dV_CaMK)) ;
    aj2 = 3.474e-5*exp(-0.04391*(V-dV_CaMK)) ;
    aj3 = (V-dV_CaMK+37.78)/(exp(0.311*(V-dV_CaMK+79.23)) + 1) ;
    aj = (1 + daj_CaMK)*(aj1-aj2)*aj3 ;
    bj = 0.1212*exp(-0.01052*(V-dV_CaMK))/(exp(-0.1378*(V-dV_CaMK+40.14))+1) ;
end

am = 0.32*(V+47.13)/(1-exp(-0.1*(V+47.13))) ;
bm = 0.08*exp(-V/11) ;

dmdt = am - (am+bm)*m ;
dhdt = ah - (ah+bh)*h ;
djdt = aj - (aj+bj)*j ;

% m, h, j updated

% % 2) late Na current
hLinf = 1/(exp((V+91)/6.1) + 1) ;
tauhL = 600 ;

% m gate for late Na current the same
dhLdt = (hLinf - hL)/tauhL ;

% hL updated

% % % 2) Ca current
dinf=1/(1+exp(-(V-4)/6.74)) ;
taud=0.59+0.8*exp(0.052*(V+13))/(1+exp(0.132*(V+13))) ;

finf=0.7/(1+exp((V+17.12)/7)) + 0.3;

% This area here needs to be modified substantially

dtauf = dtauf_max*CAMK_a^5/(KmCaMK^5+CAMK_a^5) ;
tauf= 22 + 280*(exp(0.062*(V+28.3)))/(exp(0.25*(V+28.3)) + 1) +  ...
  dtauf ;

fCainf = 0.3/(1-ICa/0.05)+0.55/(1+Cass/0.002)+0.15;%
fCa2inf =1/(1-ICa/0.01) ;

dtaufCa = dtaufCa_max*CAMK_a^5/(KmCaMK^5+CAMK_a^5) ;
taufCa = dtaufCa + 0.5 + 1/(1+Cass/0.002) ;
taufCa2 = 100/(1+exp((-ICa-0.175)/0.04)) + 100 ;

dddt = (dinf - d)/taud ;
dfdt = (finf - f)/tauf ;

dfCadt = (fCainf - fCa)/taufCa ;
dfCa2dt = (fCa2inf - fCa2)/taufCa2 ;

xKrinf = 1/(1+exp(-(V+10.085)/4.25)) ;
tauxKr = 1/(6e-4*(V-1.7384)/(1-exp(-0.136*(V-1.7384)))...
    +3e-4*(V+38.3608)/(exp(0.1522*(V+38.3608))-1)) ;

dxKrdt = (xKrinf - xKr)/tauxKr ;

% xKr updated

xsinf = 1/(exp(-(V-10.5)/24.7)+1) ;

tauxs1 = 1/ ...
  ( 5.0824e-5*(V+18.5172)/(1-exp(-0.064*(V+18.5172)))+ ...
  4.8824e-4*(V+18.5172)/(exp(0.064*(V+18.5172))-1) ) ;
tauxs2 = 2*tauxs1 ;

dxs1dt = (xsinf - xs1)/tauxs1 ;
dxs2dt = (xsinf - xs2)/tauxs2 ;

% xs1 xs2 updated

atoinf = 1/(exp(-(V+3)/15) + 1) ;
tauato = 3.5*exp(-(V/30)^2) + 1.5 ;

aito1 = 0.03/(exp((V+60)/5)+1) ;
bito1 = 0.2*exp((V+25)/5)/(exp((V+25)/5)+1) ;

aito2 = 0.00225/(exp((V+60)/5)+1) ;
bito2 = 0.1*exp((V+25)/5)/(exp((V+25)/5)+1) ;

datodt = (atoinf-ato)/tauato ;
dito1dt = aito1 - (aito1+bito1)*ito1 ;
dito2dt = aito2 - (aito2+bito2)*ito2 ;

% ato ito1 ito2 updated

% second transient outward current
aainf = 1/(1.0+Kmto2/Cass) ;
tauaa = 1 ;

daadt = (aainf - aa)/tauaa ;

% aa updated

% % Intracellular Ca fluxes
% % SR Ca release, uptake, and leak
% 
% 

% % Release equations completely changed between 2004 and 2008
% % New equations follow Livshitz & Rudy

% % Note:  this value from Livshitz, not explicitly stated in Hund
% supplement

alpha_rel = kappa_rel*betatau ;
Jrel = Orel*(CaJSR - Cass) ;

dKrel_inf = dKrelinf_max/((KmCaMK/CAMK_a)^5 + 1) ;
Orelinf = alpha_rel*ICa/(((Krel_inf - dKrel_inf)/CaJSR)^10 + 1) ;
tauOrel = 5.25/(Krel_tau/CaJSR + 1) ;

dOreldt = -(Orelinf + Orel)/tauOrel ;

dKmPLB=dKmPLB_CaMK_max/((KmCaMK/CAMK_a)^5 + 1) ;
Jup = Vup*Cai/(Cai+Kmup-dKmPLB) ;

dJleak_CaMK = dJleak_CaMK_max/((KmCaMK/CAMK_a)^5 + 1) ;
Jleak = Kleak/CaNSR_max*(1 + dJleak_CaMK)*CaNSR ;

Jdiff = (Cass-Cai)/tau_diff ;
Jtr = (CaNSR-CaJSR)/tau_transfer ;

% % % Buffering factors for rapid buffering approximation

BJSR = (1 + CSQNtot*KmCSQN/(KmCSQN + CaJSR)^2)^-1 ;

Bi = 1/(1+ CMDNtot*KmCMDN/(Cai+KmCMDN)^2+ ...
  TRPNtot*KmTRPN/(Cai+KmTRPN)^2) ;

Bss = 1/(1+BSRtot*KmBSR/(Cass+KmBSR)^2+BSLtot*KmBSL/(Cass+KmBSL)^2) ;

% % % Derivatives for voltage and ionic concentrations
dVdt = -(Id + Iion) ;

dNai = -(INa + INaL + 3*INCX + 3*INaK)*Acap/(Vmyo*F) + CTNaCl ;
dKi = -(IKr + IKs + IK1 + IKp - 2*INaK + Ito + 0.5*Id)*Acap/(Vmyo*F) + CTKCl ;
dCli = (IClb + Ito2 + 0.5*Id)*Acap/(Vmyo*F) + CTNaCl + CTKCl ;

dCass = Bss*( Jrel*VJSR/Vss - Jdiff - (ICa - 2*INCX_ss)*Acap/(2*Vss*F) ) ;

dCai = Bi*( (Jleak - Jup)*VNSR/Vmyo + Jdiff*Vss/Vmyo - ...
  (ICab + IpCa - 2*INCX_cyto)*Acap/(2*Vmyo*F) ) ;

dCaJSR = BJSR*(Jtr - Jrel) ;
dCaNSR = Jup - Jleak - Jtr*VJSR/VNSR ;

deriv = [dVdt;dCai;dCass;dCaNSR;dCaJSR;dNai;dKi;dCli; ...
  dmdt;dhdt;djdt;dhLdt;dddt;dfdt;dfCadt;dfCa2dt; ... 
  dxKrdt;dxs1dt;dxs2dt;datodt;dito1dt;dito2dt;daadt; ...
  dOreldt;dCAMK_trap] ;

return
