# Supplementary material for: Regression Analysis for Constraining Free Parameters in Electrophysiological Models of Cardiac Cells
Source: PLoS Comput Biol. 2010 Sep 2;6(9):e1000914. doi: 10.1371/journal.pcbi.1000914 (PMC2932676; doi:10.1371/journal.pcbi.1000914)
Supplement: Protocol S1 — Bundle containing Matlab code used by the authors to generate the results presented in the manuscript. The file ‘READ ME’ within the bundle explains the function of each individual program. (0.11 MB ZIP) [file pcbi.1000914.s005.zip › TNNP code/Hund/generateparams_hund.m]

% Hund et al model
% 1) Circulation 110:3168-317, 2004
% 2) revised in JMCC 2008
% dog ventricular cell
%   
%    t   time variable
%    V   membrane potential
%% Maximum conductances of ionic currents
GK1_ = 0.5 ;                  % mS/cm^2
GKs_ = 0.028975 ;             % mS/cm^2
Gto_ =  0.79;                 % mS/cm^2
kNaCa =  5.3;                 % mA/cm^2
kappa_rel = 0.1 ;             % mA/cm^2
Vup = 0.008375 ;              % mA/cm^2
Kleak =  0.00628125;          % mA/cm^2


conductances = [GK1_;GKs_;Gto_;kNaCa;kappa_rel;Vup;Kleak] ;

baselineparameters = conductances;
n_parameters = length(baselineparameters);

sigmaG =  0.1823;     % standard deviation for conductances

 variations = 500 ;

for ii=1:variations
 scaling = exp(sigmaG*randn(n_parameters,1)) ;
 newparams = scaling.*baselineparameters ;
 paramscell = num2cell(newparams) ;
 allparameters(:,ii) = newparams ;
      
end
  
save hund_fixed_params allparameters variations
