# Supplementary material for: Regression Analysis for Constraining Free Parameters in Electrophysiological Models of Cardiac Cells
Source: PLoS Comput Biol. 2010 Sep 2;6(9):e1000914. doi: 10.1371/journal.pcbi.1000914 (PMC2932676; doi:10.1371/journal.pcbi.1000914)
Supplement: Protocol S1 — Bundle containing Matlab code used by the authors to generate the results presented in the manuscript. The file ‘READ ME’ within the bundle explains the function of each individual program. (0.11 MB ZIP) [file pcbi.1000914.s005.zip › TNNP code/Hund/hund08_hyperkalemia.m]

%%%%%%%%%%%%%%%%%%%%%%%%%%%%%%%%%%%%%%%%%%
% Hund et al model
% 1) Circulation 110:3168-317, 2004
% 2) revised in JMCC 2008
% dog ventricular cell
%   
%    t   time variable
%    V   membrane potential
%
% Randomly vary 7 parameters
% 7 params altered by Shannon et al to simulate HF
% GK1_;GKs_;Gto_;kNaCa;kappa_rel;Vup;Kleak

clear all
load hund_fixed_params

%Define colors to use for graphs in program
colors = repmat('krgbmc',1,1000) ;

%%%%%%%%%%%%%%%%%%%%%%%%%%%%%%%%%%%
% %% Step 1:  Define all constants
%%%%%%%%%%%%%%%%%%%%%%%%%%%%%%%%%%%
global F R T RTF ;
% Physical constants
% F = 96.5 ;                   % Faraday constant, coulombs/mmol
% R = 8.314 ;                  % gas constant, J/K
F = 96485 ;                  % Faraday's constant, C/mol
R = 8314 ;                   % gas constant, mJ/K
T = 310 ;                 % absolute temperature, K 
RTF = R*T/F ;

global Acap Vmyo Vss VJSR VNSR ;
% Cell geometry constants
Acap = 1.534e-4 ;            % cm^2
Vmyo = 25.84e-6 ;            % uL
Vss = 0.76e-6 ;              % uL
VJSR = 0.182e-6 ;            % uL
VNSR = 2.098e-6 ;            % uL

global Ko Nao Clo Cao ;
% Fixed ionic concentrations
% Initial conditions of others listed below
Ko = 8.0 ;                  % uM
Nao = 140 ;               % uM
Clo = 100 ;
Cao = 1.8 ;                 % uM

% % New global variables that will be defined in 'hund_ode.m'
% 
global KmCaMK  
global GNa_ dV_CaMK_max daj_CaMK_max GNaL_ dGNaL_CaMK_max KmCaMK_Na
global GK1_ GKr_ GKs_ pKNa GKp_ Gto_ 
global PCa PCab gamma_Cao gamma_Cai dtauf_max dtaufCa_max
global Kmto2 GClb_ CTKCl_ CTNaCl_ PCl 
global KmNa_NaK KmK_NaK INaK_ 
global kNaCa ksat eta KmNai KmNao KmCai KmCao KmCa_allo
global IpCa_ KmpCa Vup Kmup dKmPLB_CaMK_max Kleak CaNSR_max dJleak_CaMK_max 
global tau_diff tau_transfer 
global TRPNtot KmTRPN CMDNtot KmCMDN CSQNtot KmCSQN BSRtot KmBSR BSLtot KmBSL 
global CaMK0 KmCaM alpha_CaMK beta_CaMK

GNa_ = 8.25   ;     % mS/cm^2
dV_CaMK_max = -3.25 ;
daj_CaMK_max = -0.18 ;

GNaL_= 6.5e-3 ;
dGNaL_CaMK_max = 0.0095 ;

KmCaMK_Na = 0.06 ;

PCa = 2.43e-4   ;      % mS/cm^2
PCab = 2.25084e-7   ;      % mS/cm^2
gamma_Cao = 0.341 ;
gamma_Cai = 1 ;
dtauf_max = 20 ;                               % ms
dtaufCa_max = 10 ;                    % ms

GK1_ = 0.5    ;     % mS/cm^2
GKr_ = 0.0138542 ;
GKs_ = 0.028975 ;
pKNa = 0.01833 ;                  % relative permeability of IKs, Na to K
GKp_ = 2.76e-3 ;
Gto_ = 0.79    ;   % mS/cm^2

Kmto2 = 0.1502 ;
GClb_ = 2.25e-4 ;
CTKCl_ = 1.77e-5 ;
CTNaCl_ = 2.46108e-5 ;
PCl = 4e-7 ;

KmNa_NaK = 10 ;             % Half-saturation concentration of NaK pump (mM)
KmK_NaK = 1.5 ;             % Half-saturation concentration of NaK pump (mM)
INaK_ = 0.95875 ;           % Max. current through Na-K pump (uA/uF)

kNaCa = 5.3 ;
ksat = 0.27 ;
eta = 0.35 ;
KmNai = 12.3 ; 
KmNao = 87.5 ;
KmCai = 0.00136 ; % not clear if really changed or a typo 
% KmCai = 0.0036 ; 
KmCao = 1.3 ;
KmCa_allo = 1.25e-4 ;

% In 2008 version, Km smaller (0.05) than in 2004 (0.15)
% However, Km = 0.06 for Na current, needs a different variable
KmCaMK = 0.05 ;

global kappa_rel betatau Krel_inf dKrelinf_max Krel_tau 
kappa_rel = 0.1 ;                      % uA/uF
betatau = 5.25 ;                       % mM
Krel_inf = 1 ;                         % mM 
dKrelinf_max = 0.35 ;                  % mM?
Krel_tau = 0.0123 ;                    % mM

IpCa_ = 0.0575 ; % Max. Ca current through sarcolemmal Ca pump (uA/uF)
KmpCa = 0.5e-3 ; % Half-saturation concentration of sarcolemmal Ca pump (mM)

Vup = 0.008375 ; 
Kmup = 9.2e-4 ; 
dKmPLB_CaMK_max = 1.7e-4 ;
% dJupmax = 0.75 ;

Kleak = 0.00628125 ;
CaNSR_max = 15.0 ;
dJleak_CaMK_max = 1.5 ;

tau_diff = 0.2 ;
tau_transfer = 120 ;

% % Buffers in cytosol
TRPNtot = 70e-3 ;    
KmTRPN = 0.5e-3 ;    

CMDNtot = 50e-3 ;
KmCMDN = 2.38e-3 ;    

% % Buffers in JSR
CSQNtot = 10 ;
KmCSQN = 0.8 ;

% % Buffers in subspace
BSRtot = 0.047 ; 
KmBSR = 8.7e-4 ; 

BSLtot = 1.124 ; 
KmBSL = 0.0087 ;

CaMK0 = 0.05 ;
KmCaM = 0.001 ;

alpha_CaMK = 6e-4    ;   % mS/cm^2
beta_CaMK = 3e-5 ;

%%%%%%%%%%%%%%%%%%%%%%%%%%%%%%%%%%%
% %% Step 1b:  Set up randomly varying parameter set  
%%%%%%%%%%%%%%%%%%%%%%%%%%%%%%%%%%%

baselineparameters = [GK1_;GKs_;Gto_;kNaCa;kappa_rel;Vup;Kleak] ;
    
n_parameters = length(baselineparameters) ;
sigma = 0.1823 ;     % standard deviation of variation of parameters

% % % Random parameters and number of variations defined in data file
% % % hund_fixed_params

%%%%%%%%%%%%%%%%%%%%%%%%%%%%%%%%%%%
% %% Step 2:  Define simulation, stimulus, and recording parameters
%%%%%%%%%%%%%%%%%%%%%%%%%%%%%%%%%%%

stiminterval = 1000 ;      % interval bewteen stimuli, ms
n_stimuli = 200 ;   
tend =  n_stimuli*stiminterval ;              % end of simulation, ms
stimdelay = 20 ;
stimdur = 1 ;
stim_amp = 80 ;

stim_starts = stimdelay + stiminterval*(0:n_stimuli-1)  ;
stim_ends = stim_starts + stimdur ;

simints = 3*n_stimuli ;
for i=1:n_stimuli
  intervals(3*i-2,:) = [stiminterval*(i-1),stim_starts(i)] ;
  intervals(3*i-1,:) = [stim_starts(i),stim_ends(i)] ;
  intervals(3*i,:) = [stim_ends(i),stiminterval*i] ;
end
intervals(end,:) = [stim_ends(end),tend] ;

Istim = zeros(simints,1) ;
stimindices = 3*(1:n_stimuli) - 1 ;
Istim(stimindices) = -stim_amp ;

% % % Only save last AP
numbertokeep = 1 ;

%%%%%%%%%%%%%%%%%%%%%%%%%%%%%%%%%%%
% %% Step 3:  Set new parameters and initial conditions
%%%%%%%%%%%%%%%%%%%%%%%%%%%%%%%%%%%

for ii=1:variations
  newparams = allparameters(:,ii) ;
  newparamscell = num2cell(newparams) ;
  [GK1_,GKs_,Gto_,kNaCa,kappa_rel,Vup,Kleak] = deal(newparamscell{:}) ;
     
%     V = -94.7 ;
%     Cai = 0.0822e-3 ;
%     Cass = 0.0822e-3 ;
%     CaJSR = 1.25 ;  %[mmol/L]
%     CaNSR = 1.25 ;  %[mmol/L]
%     Nai = 9.71 ;
%     Ki = 142.82 ;
%     Cli = 19.53 ;
%     m = 2.46e-4 ;
%     h = 0.99869 ;
%     j = 0.99887 ;
%     hL = 0.99869 ;
%     d = 1e-4 ;
%     dp = 1 ;
%     f = 0.983 ;
%     f2 = 0.983 ;
%     fCa = 0.942 ;
%     fCa2 = 0.942 ;
%     xKr = 0.229 ;
%     xs1 = 1e-4 ;
%     xs2 = 1e-4 ;
%     ato = 3.742e-5 ;
%     ito1 = 1 ;
%     ito2 = 1 ;
%     aa = 0 ;
%     Orel = 0 ;
%     CAMK_trap = 0.001 ;
% 
%     statevar_i = [V,Cai,Cass,CaNSR,CaJSR,Nai,Ki,Cli,m,h,j,hL, ...
%     d,f,fCa,fCa2,xKr,xs1,xs2,ato,ito1,ito2,aa,Orel,CAMK_trap] ;
% 
%     %% If variable ssbefore=TRUE, set all state variables to steady-state values
%     %% Let rest for 60 seconds without any stimuli applied 
%     if (ssbefore)
%         [post,posstatevars] = ode15s(@dydt_hund08,[0,300000],statevar_i,[],0) ;
%         statevar_i = posstatevars(end,:) ;  %State_var_i set to steady state values
%     end

%%%%%%%%%%%%%%%%%%%%%%%%%%%%%%%%%%%
% %% Step 4: Numerically solve odes
%%%%%%%%%%%%%%%%%%%%%%%%%%%%%%%%%%% 

    load hundics

    if (n_stimuli > numbertokeep)
        for i=1:simints-3*numbertokeep
            %Use steady state values calculated for ss_before if it was
            %used. If not, use initial values set in program
            [post,posstatevars] = ode15s(@dydt_hund08,intervals(i,:),statevar_i,[],Istim(i)) ;
            statevar_i = posstatevars(end,:) ;  %Just keep parameter values for last timepoint
            t = post(end) ;
        end % for
        statevars = statevar_i ;
        for i=simints-3*numbertokeep+1:simints
            [post,posstatevars] = ode15s(@dydt_hund08,intervals(i,:),statevar_i,[],Istim(i)) ;
            t = [t;post(2:end)] ;
            statevars = [statevars;posstatevars(2:end,:)] ;  %Append newly calculated values that should be retained to the initial values
            statevar_i = posstatevars(end,:) ;
        end % for
    else    %If there are fewer stimuli than stimuli to keep, run program for all
        t = 0 ;
        statevars = statevar_i ;   
        tdicesdex = 1 ;
        for i=1:simints
            %state vars here are taken from ss_before or initial
            %conditions, since only stimuli run should be kept
            [post,posstatevars] = ode15s(@dydt_hund08,intervals(i,:),statevar_i,[],Istim(i)) ;
            t = [t;post(2:end)] ;
            tdices(tdicesdex) = length(t) ;
            tdicesdex = tdicesdex + 1 ;
            statevars = [statevars;posstatevars(2:end,:)] ;
            statevar_i = posstatevars(end,:) ;
        end % for
    end % if

    t = t - min(t) ;    %Since t started after many initial runs, need to reset t to 0 here.

    outputcell = num2cell(statevars,1) ;
    nvariables = length(outputcell) ;

    [V,Cai,Cass,CaNSR,CaJSR,Nai,Ki,Cli,m,h,j,hL, ...
      d,f,fCa,fCa2,xKr,xs1,xs2,ato,ito1,ito2,aa,Orel,CAMK_trap] = ...
      deal(outputcell{:}) ;

%%%%%%%%%%%%%%%%%%%%%%%%%%%%%%%%%%%%%%%%%%
% %% Step 5:  Calculate dependent variables
%%%%%%%%%%%%%%%%%%%%%%%%%%%%%%%%%%%%%%%%%%

  times{ii} = t ;
  aps{ii} = V ;
  catransients{ii} = Cai ; 
  
% 
% %Define resting potential, this is initial value used for stimuli time
%     %values to be generated. Used as dependent variable and needed to
%     %calculate APD at 50 and 90% repolarization for triangulation measure
  Vrest(ii) = V(1) ;
    Vderiv = diff(V)./diff(t) ;
  [dVdtmax(ii),dexmax] = max(Vderiv) ;
%   %% Time of maximum dV/dt, consider this beginning of action potential.
%   %% Also use as additional output - max upstroke velocity
  tinit = t(dexmax) ;   
% 
%   %% Determine peak voltage of action potential, for two reasons
%   %% 1) Because repolarization must, by definition, occur after this
%   %% 2) To compute 50%, 90%, etc., must have this value
  [peakV,peakdex] = max(V) ;
  Vpeak(ii) = peakV ;
  tpeak = t(peakdex) ;  
%   
%     
%   %Calculate repolarization time as time when voltage first decreases to
%   %less than 60, at a time later than the peak voltage. 
%   %%NOTE::: OUTLIERS!!!
  repoldex = find(t > tpeak & V < -60) ;
  repoltime = t(repoldex(1)) ;
  APD(ii) = repoltime - tinit ;
%   
%  %Define Calcium transient amplitude - compute difference btwn max and min Cai value
  Ca_trans(ii) = max(Cai)-min(Cai);
  CaSR_tot = VJSR*CaJSR.*(1 + CSQNtot./(CaJSR+KmCSQN)) + CaNSR*VNSR ;
  CaSR_diastole(ii) = CaSR_tot(end) ;
%     
%  %Define maximum Calcium value in SR. Paper measures Calcium leak and
%  %emphasizes the affect of CaMKII on this value, but it is not
%  %experimentally measurable. Instead, Calcium ions inside SR should get at
%  %leak effect.
%  %%NOTE: Need to convert so that both values are in microliters
%     %Ca and buffer concentrations are now in mmol/L; Volumes are in microL
%     %=> result in mmol
%  CaJSR_max = max(CaJSR) ; 
%  %Note: CaNSR_max is defined above as the maximum NSR concentration allowed, so need to name this 
%  %variable differently to distinguish. Actual maximum achieved is much
%  %lower than maximum allowed
%  CaNSR_high_val = max(CaNSR);
% %  Second term is forumula for how much buffer is bound to Ca2+ -> multiply
% %  by volume to get amount in mmol

[maxCa,dexmax] = max(Cai) ;
peak_time(ii) = t(dexmax) - stimdelay ;

% compute decay time as 60% decay
decayvalue = min(Cai) + (maxCa - min(Cai))/exp(1) ; 
belowdices = find(Cai < decayvalue) ;
decaydices = find(belowdices > dexmax) ;
decay_time(ii) = t(belowdices(decaydices(1))) - t(dexmax) ;

extrema = local_extrema_filt(t,V);  
maxmin(ii) = extrema(1) ;
minmax(ii) = extrema(2) ;
t_secmax = t(extrema(3)) ;

%  
% % %Use local extrema program to find difference between peak AP and first
% % %local minimum. 
%

% % %Note: t_secmax is to calculate triangulation after max_min because need maximum outputs from
% % %the local_extrema function. If there are two local maximums, make sure
% % %that 30% repolarization occurs after the second max.
%     
% 
%  %Calculate APD 50 and 90% repolarized. Triangulation measure is time
%   %between these two
    V30_exact = 0.7*(Vpeak(ii) - Vrest(ii)) + Vrest(ii) ;
    V90_exact = 0.1*(Vpeak(ii) - Vrest(ii)) + Vrest(ii) ;
%     %These values are the correct Voltage measure for 30 and 90%
%     %repolarization. Now need to identify which values are closest to this
%     %in the dataset. 
%     %Find first place in dataset where voltage goes below these cutoff
%     %values, and use this time in triangulation calculation
    V30dex = find(t > t_secmax & V < V30_exact) ;
    V30_time = t(V30dex(1));
    V90dex = find(t > t_secmax & V < V90_exact); 
    V90_time = t(V90dex(1));
    %Calculate triangulation
    Triang(ii) = V90_time-V30_time;

if (mod(ii,20) == 0)
  disp(['Completed ',int2str(ii),' iterations'])
end
if (mod(ii,100) == 0)
 save hund_fixed_hyperkalemia allparameters variations n_parameters times aps catransients ...
   APD Vrest Vpeak Triang dVdtmax Ca_trans CaSR_diastole peak_time decay_time maxmin minmax   
end

end %(variations for loop)

    
 save hund_fixed_hyperkalemia allparameters variations n_parameters times aps catransients ...
   APD Vrest Vpeak Triang dVdtmax Ca_trans CaSR_diastole peak_time decay_time maxmin minmax   
    
