# Supplementary material for: Regression Analysis for Constraining Free Parameters in Electrophysiological Models of Cardiac Cells
Source: PLoS Comput Biol. 2010 Sep 2;6(9):e1000914. doi: 10.1371/journal.pcbi.1000914 (PMC2932676; doi:10.1371/journal.pcbi.1000914)
Supplement: Protocol S1 — Bundle containing Matlab code used by the authors to generate the results presented in the manuscript. The file ‘READ ME’ within the bundle explains the function of each individual program. (0.11 MB ZIP) [file pcbi.1000914.s005.zip › TNNP code/Hund/performPLS_33_many.m]

%%%%%%%%%%%%%%%%%
%%%%%%%%%%%%%%%%%
% % % Step 1:  Load in normal zone and border zone results
%%%%%%%%%%%%%%%%%
%%%%%%%%%%%%%%%%%

dex = 2 ;

load NZvTRS_many1

Yrow1=[Ynormal(dex,:)];

load NZvTRS_many2
Yrow2=[Yhyper(dex,:)];

load NZvTRS_many3
Yrow3=[Yhypo(dex,:)];

Yrowfinal=[Yrow1,Yrow2,Yrow3];

%%%%%%%%%%%%%%%%%
%%%%%%%%%%%%%%%%%
% % % Step 2:  Load in results for regression
%%%%%%%%%%%%%%%%%
%%%%%%%%%%%%%%%%%


% load hund_fixed_isokalemia_300
load hund_fixed_isokalemia

Y = [log(APD)',Vrest',Vpeak', log(Triang)', log(Ca_trans)', dVdtmax', log(CaSR_diastole)', peak_time', log(decay_time)', maxmin', minmax'] ;

clear aps
clear catransients
clear times
clear allparameters

clear APD
clear Vrest
clear Vpeak
clear Triang
clear Ca_trans
clear dVdtmax
clear CaSR_diastole
clear peak_time
clear decay_time
clear maxmin
clear minmax

% load hund_fixed_hyperkalemia_300
load hund_fixed_hyperkalemia
Y=[Y,log(APD)',Vrest',Vpeak', log(Triang)', log(Ca_trans)', dVdtmax', log(CaSR_diastole)', peak_time', log(decay_time)', maxmin', minmax'];
clear aps
clear catransients
clear times
clear allparameters

clear APD
clear Vrest
clear Vpeak
clear Triang
clear Ca_trans
clear dVdtmax
clear CaSR_diastole
clear peak_time
clear decay_time
clear maxmin
clear minmax

% load hund_fixed_hypokalemia_300
load hund_fixed_hypokalemia
Y=[Y,log(APD)',Vrest',Vpeak', log(Triang)', log(Ca_trans)', dVdtmax', log(CaSR_diastole)', peak_time', log(decay_time)', maxmin', minmax'];

clear aps
clear catransients
clear times

clear APD
clear Vrest
clear Vpeak
clear Triang
clear Ca_trans
clear dVdtmax
clear CaSR_diastole
clear peak_time
clear decay_time
clear maxmin
clear minmax

% allparameters=allparameters(:,1:300);
X = log(allparameters)' ;
% % % Get rid of CaMK


mu = mean(Y) ;
dev = std(Y) ;
% variations=300;
variations=500;
Ytestlow = ( Y < ones(variations,1)*(mu - 3*dev) ) ;
keep = find(~any(Ytestlow,2)) ;
Y = Y(keep,:) ;
X = X(keep,:) ;
variations = length(keep)

Ytesthigh = ( Y > ones(variations,1)*(mu + 3*dev) ) ;
keep = find(~any(Ytesthigh,2)) ;
Y = Y(keep,:) ;
X = X(keep,:) ;
variations = length(keep)

placeholder = X ;
X = Y ;
Y = placeholder ;
clear placeholder

muY=mean(X);
sigmaY=std(X);
Yrow_Z=(Yrowfinal-muY)./sigmaY ;

% % % Introducing Z-score cutoff does not seem to help
% cutoff = 100 ;
% gooddices = find(abs(Yrow_Z) < cutoff) ;
% Yrow_Z = Yrow_Z(gooddices) ;
% numoutputs = length(Yrow_Z)
% X = X(:,gooddices) ;

%%%%%%%%%%%%%%%%%
%%%%%%%%%%%%%%%%%
% % % Step 3:  Perform regression
%%%%%%%%%%%%%%%%%
%%%%%%%%%%%%%%%%%


nfact2keep = rank(X) ;
[T,P,W,Wstar,U,b,C,Bpls,Bpls_star,Xhat,Yhat,R2X,R2Y]=...
    PLS_nipals(X,Y,nfact2keep);


Glabels ={
  'G_K_1',...
  'G_K_s',...
  'G_t_o',...
  'kNaCa',...
  'kappa_r_e_l',...
  'V_u_p',...
  'K_l_e_a_k',...
  }
  


figure
handle = gcf ;
set(handle,'Position',[20,20,900,750])
set(handle,'PaperPosition',[1 1 11 9.5]) ;
for i=1:length(Glabels)
    subplot(7,1,i)
    hold on
    plot(exp(Y(:,i)),exp(Yhat(:,i)),'ro')
    plotmin = min(min([exp(Y(:,i)),exp(Yhat(:,i))])) ;
    plotmax = max(max([exp(Y(:,i)),exp(Yhat(:,i))])) ;
    xlabel(['True G',Glabels{i}])
    ylabel(['Predicted G',Glabels{i}])
    axis([plotmin plotmax plotmin plotmax])
    plot([plotmin,plotmax],[plotmin,plotmax],'k:')
end

SSYT=sum((Y-ones(variations,1)*mean(Y)).^2);
SSYR=sum((Yhat-ones(variations,1)*mean(Y)).^2);
R2each=SSYR./SSYT

%%%%%%%%%%%%%%%%%
% % % Step 4:  Predict border zone conductances
%%%%%%%%%%%%%%%%%
%%%%%%%%%%%%%%%%%

Binverse=Bpls;

predictedX_Z = Yrow_Z*Binverse ;

muX=mean(Y) ;
sigmaX=std(Y) ;
% sigmaX = 0.15 ;
load conductances_many
% % % Equally bad no matter which normalization factors used
trueX_Z=(log(allparameters(dex,:)) - muX)./sigmaX ;
% trueX_Z=(log(conductances_BZ) - log(conductances_NZ))./sigmaX ;

trueX_log = trueX_Z.*sigmaX ;
predictedX_log = predictedX_Z.*sigmaX

% figure
% bar(1:length(Glabels),[trueX_Z',predictedX_Z'])
% set(gca,'TickDir','Out')
% xticklabel_rotate([1:length(Glabels)],90,Glabels,'Fontsize',10,'Interpreter','tex') ;
% 
% figure
% bar(1:length(Glabels),[trueX_log',predictedX_log'])
% set(gca,'TickDir','Out')
% xticklabel_rotate([1:length(Glabels)],90,Glabels,'Fontsize',10,'Interpreter','tex') ;

predictedX_norm = exp(predictedX_Z.*sigmaX) ;
trueX_norm = allparameters(dex,:)./allparameters(1,:) ;
% trueX_norm2 = exp(trueX_Z.*sigmaX) ;

figure
bar(1:length(Glabels),[trueX_norm',predictedX_norm'])
set(gca,'TickDir','Out')
xticklabel_rotate([1:length(Glabels)],90,Glabels,'Fontsize',10,'Interpreter','tex') ;
