# Supplementary material for: Regression Analysis for Constraining Free Parameters in Electrophysiological Models of Cardiac Cells
Source: PLoS Comput Biol. 2010 Sep 2;6(9):e1000914. doi: 10.1371/journal.pcbi.1000914 (PMC2932676; doi:10.1371/journal.pcbi.1000914)
Supplement: Protocol S1 — Bundle containing Matlab code used by the authors to generate the results presented in the manuscript. The file ‘READ ME’ within the bundle explains the function of each individual program. (0.11 MB ZIP) [file pcbi.1000914.s005.zip › TNNP code/Hund/PLS_nipals.m]

function [T,P,W,Wstar,U,b,C,B_pls,...
        Bpls_star,Xori_rec,Yori_rec,...
        R2_X,R2_Y]=PLS_nipals(X,Y,nfactor)
% USAGE: [T,P,W,Wstar,U,b,C,Bpls,Bpls_star,Xhat,Yhat,R2X,R2Y]=PLS_nipals(X,Y,nfact)
% PLS regression NIPALS algorithm
% COmpute the PLS regression coefficients
% X=T*P' Y=T*B*C'=X*Bpls  X and Y being Z-scores
%                          B=diag(b)
%    Y=X*Bpls_star with X being augmented with a col of ones
%                       and Y and X having their original units
% T'*T=I (NB normalization <> SAS)
% W'*W=I
%
% Test for PLS regression
% Herve Abdi November 2002/rev November 2004
%
%
% Version with T, W, and C being unit normalized
% U, P are not
% nfact=number of latent variables to keep
% default = rank(X)
X_ori=X;
Y_ori=Y;
if exist('nfactor')~=1;nfactor=rank(X);end
M_X=mean(X);
M_Y=mean(Y);
S_X=std(X);
S_Y=std(Y);
X=zscore(X);
Y=zscore(Y);
[nn,np]=size(X) ;
[n,nq]=size(Y)  ;
if nn~= n;
    error(['Incompatible # of rows for X and Y']);
end
% Precision for convergence
epsilon=eps;
% # of components kepts
% Initialistion
% The Y set
U=zeros(n,nfactor);
C=zeros(nq,nfactor);
% The X set
T=zeros(n,nfactor);
P=zeros(np,nfactor);
W=zeros(np,nfactor);
b=zeros(1,nfactor);
R2_X=zeros(1,nfactor);
R2_Y=zeros(1,nfactor);

Xres=X;
Yres=Y;
SS_X=sum(sum(X.^2));
SS_Y=sum(sum(Y.^2));
for l=1:nfactor    
 t=normaliz(Yres(:,1));
 t0=normaliz(rand(n,1)*10);
 u=t;
 nstep=0;
 maxstep=100;
  while ( ( (t0-t)'*(t0-t) > epsilon/2) & (nstep < maxstep)); 
   nstep=nstep+1;
%    disp(['Latent Variable #',int2str(l),'  Iteration #:',int2str(nstep)])
   t0=t;
   w=normaliz(Xres'*u);
   t=normaliz(Xres*w);
   % t=Xres*w;
   c=normaliz(Yres'*t);
   u=Yres*c;
  end;
  %% Take out display command for now
%   disp(['Latent Variable #',int2str(l),', convergence reached at step ',...
%     int2str(nstep)]);

 %X loadings
 p=Xres'*t;
 % b coef
 b_l=((t'*t)^(-1))*(u'*t);
 b_1=u'*t;
 % Store in matrices
 b(l)=b_l;
 P(:,l)=p;
 W(:,l)=w;
 T(:,l)=t;
 U(:,l)=u;
 C(:,l)=c;
 % deflation of X and Y
 Xres=Xres-t*p';
 Yres=Yres-(b(l)*(t*c'));
 R2_X(l)=(t'*t)*(p'*p)./SS_X;
 R2_Y(l)=(t'*t)*(b(l).^2)*(c'*c)./SS_Y;
end

%Yhat=X*B_pls;
X_rec=T*P';
Y_rec=T*diag(b)*C';
%Y_residual=Y-Y_rec;
%% Bring back X and Y to their original units
%
Xori_rec=X_rec*diag(S_X)+(ones(n,1)*M_X);
Yori_rec=Y_rec*diag(S_Y)+(ones(n,1)*M_Y);
%Unscaled_Y_hat=Yhat*diag(S_Y)+(ones(n,1)*M_Y);
% The Wstart weights gives T=X*Wstar
% 
Wstar=W*inv(P'*W);
B_pls=Wstar*diag(b)*C';
%% Bpls_star Y=[1|1|X]*Bpls_star
%Bpls_star=[M_Y;[-M_X;eye(np,np)]*diag(S_X.^(-1))*B_pls*diag(S_Y)]
Bpls_star=[[-M_X;eye(np,np)]*diag(S_X.^(-1))*B_pls*diag(S_Y)];
Bpls_star(1,:)=Bpls_star(1,:)+M_Y;

%%%%%%%%%%%%%  Functions Here %%%%%%%%%%%%%%%%%%%%%%%
function [f]=normaliz(F);
%USAGE: [f]=normaliz(F);
% normalize send back a matrix normalized by column
% (i.e., each column vector has a norm of 1)
[ni,nj]=size(F);
v=ones(1,nj) ./ sqrt(sum(F.^2));
f=F*diag(v);

function z=zscore(x);
% USAGE function z=zscore(x);
% gives back the z-normalization for x
% if X is a matrix Z is normalized by column
% Z-scores are computed with 
% sample standard deviation (i.e. N-1)
% see zscorepop
[ni,nj]=size(x);
m=mean(x);
s=std(x);
un=ones(ni,1);
z=(x-(un*m))./(un*s); 
