# Supplementary material for: Regression Analysis for Constraining Free Parameters in Electrophysiological Models of Cardiac Cells
Source: PLoS Comput Biol. 2010 Sep 2;6(9):e1000914. doi: 10.1371/journal.pcbi.1000914 (PMC2932676; doi:10.1371/journal.pcbi.1000914)
Supplement: Protocol S1 — Bundle containing Matlab code used by the authors to generate the results presented in the manuscript. The file ‘READ ME’ within the bundle explains the function of each individual program. (0.11 MB ZIP) [file pcbi.1000914.s005.zip › TNNP code/Hund/xticklabel_rotate.m]

function hText = xticklabel_rotate(XTick,rot,varargin)
%hText = xticklabel_rotate(XTick,rot,XTickLabel,varargin)     Rotate XTickLabel
%
% Syntax: xticklabel_rotate
%
% Input:    
% {opt}     XTick       - vector array of XTick positions & values (numeric) 
%                           uses current XTick values or XTickLabel cell array by
%                           default (if empty) 
% {opt}     rot         - angle of rotation in degrees, 90° by default
% {opt}     XTickLabel  - cell array of label strings
% {opt}     [var]       - "Property-value" pairs passed to text generator
%                           ex: 'interpreter','none'
%                               'Color','m','Fontweight','bold'
%
% Output:   hText       - handle vector to text labels
%
% Example 1:  Rotate existing XTickLabels at their current position by 90°
%    xticklabel_rotate
%
% Example 2:  Rotate existing XTickLabels at their current position by 45° and change
% font size
%    xticklabel_rotate([],45,[],'Fontsize',14)
%
% Example 3:  Set the positions of the XTicks and rotate them 90°
%    figure;  plot([1960:2004],randn(45,1)); xlim([1960 2004]);
%    xticklabel_rotate([1960:2:2004]);
%
% Example 4:  Use text labels at XTick positions rotated 45° without tex interpreter
%    xticklabel_rotate(XTick,45,NameFields,'interpreter','none');
%
% Example 5:  Use text labels rotated 90° at current positions
%    xticklabel_rotate([],90,NameFields);
%
% Note : you can not re-run xticklabel_rotate on the same graph. 
%
% 


% This is a modified version of xticklabel_rotate90 by Denis Gilbert
% Modifications include Text labels (in the form of cell array)
%                       Arbitrary angle rotation
%                       Output of text handles
%                       Resizing of axes and title/xlabel/ylabel positions to maintain same overall size 
%                           and keep text on plot
%                           (handles small window resizing after, but not well due to proportional placement with 
%                           fixed font size. To fix this would require a serious resize function)
%                       Uses current XTick by default
%                       Uses current XTickLabel is different from XTick values (meaning has been already defined)

% Brian FG Katz
% bfgkatz@hotmail.com
% 23-05-03
% Modified 03-11-06 after user comment
%	Allow for exisiting XTickLabel cell array

% Other m-files required: cell2mat
% Subfunctions: none
% MAT-files required: none
%
% See also: xticklabel_rotate90, TEXT,  SET

% Based on xticklabel_rotate90
%   Author: Denis Gilbert, Ph.D., physical oceanography
%   Maurice Lamontagne Institute, Dept. of Fisheries and Oceans Canada
%   email: gilbertd@dfo-mpo.gc.ca  Web: http://www.qc.dfo-mpo.gc.ca/iml/
%   February 1998; Last revision: 24-Mar-2003

% check to see if xticklabel_rotate has already been here (no other reason for this to happen)
if isempty(get(gca,'XTickLabel')),
    error('xticklabel_rotate : can not process, either xticklabel_rotate has already been run or XTickLabel field has been erased')  ;
end

% if no XTickLabel AND no XTick are defined use the current XTickLabel
%if nargin < 3 & (~exist('XTick') | isempty(XTick)),
if (nargin < 3 || isempty(varargin{1})) & (~exist('XTick') | isempty(XTick)),
	xTickLabels = get(gca,'XTickLabel')  ; % use current XTickLabel
	if ~iscell(xTickLabels)
		% remove trailing spaces if exist (typical with auto generated XTickLabel)
		temp1 = num2cell(xTickLabels,2)         ;
		for loop = 1:length(temp1),
			temp1{loop} = deblank(temp1{loop})  ;
		end
		xTickLabels = temp1                     ;
	end
varargin = varargin(2:length(varargin));	
end

% if no XTick is defined use the current XTick
if (~exist('XTick') | isempty(XTick)),
    XTick = get(gca,'XTick')        ; % use current XTick 
end

%Make XTick a column vector
XTick = XTick(:);

if ~exist('xTickLabels'),
	% Define the xtickLabels 
	% If XtickLabel is passed as a cell array then use the text
	if (length(varargin)>0) & (iscell(varargin{1})),
        xTickLabels = varargin{1};
        varargin = varargin(2:length(varargin));
	else
        xTickLabels = num2str(XTick);
	end
end    

if length(XTick) ~= length(xTickLabels),
    error('xticklabel_rotate : must have same number of elements in "XTick" and "XTickLabel"')  ;
end

%Set the Xtick locations and set XTicklabel to an empty string
set(gca,'XTick',XTick,'XTickLabel','')

if nargin < 2,
    rot = 90 ;
end

% Determine the location of the labels based on the position
% of the xlabel
hxLabel = get(gca,'XLabel');  % Handle to xlabel
xLabelString = get(hxLabel,'String');

% if ~isempty(xLabelString)
%    warning('You may need to manually reset the XLABEL vertical position')
% end

set(hxLabel,'Units','data');
xLabelPosition = get(hxLabel,'Position');
y = xLabelPosition(2);

%CODE below was modified following suggestions from Urs Schwarz
y=repmat(y,size(XTick,1),1);
% retrieve current axis' fontsize
fs = get(gca,'fontsize');

% Place the new xTickLabels by creating TEXT objects
hText = text(XTick, y, xTickLabels,'fontsize',fs);

% Rotate the text objects by ROT degrees
set(hText,'Rotation',rot,'HorizontalAlignment','right',varargin{:})

% Adjust the size of the axis to accomodate for longest label (like if they are text ones)
% This approach keeps the top of the graph at the same place and tries to keep xlabel at the same place
% This approach keeps the right side of the graph at the same place 

set(get(gca,'xlabel'),'units','data')           ;
    labxorigpos_data = get(get(gca,'xlabel'),'position')  ;
set(get(gca,'ylabel'),'units','data')           ;
    labyorigpos_data = get(get(gca,'ylabel'),'position')  ;
set(get(gca,'title'),'units','data')           ;
    labtorigpos_data = get(get(gca,'title'),'position')  ;

set(gca,'units','pixel')                        ;
set(hText,'units','pixel')                      ;
set(get(gca,'xlabel'),'units','pixel')          ;
set(get(gca,'ylabel'),'units','pixel')          ;

origpos = get(gca,'position')                   ;
textsizes = cell2mat(get(hText,'extent'))       ;
longest =  max(textsizes(:,4))                  ;

laborigext = get(get(gca,'xlabel'),'extent')    ;
laborigpos = get(get(gca,'xlabel'),'position')  ;


labyorigext = get(get(gca,'ylabel'),'extent')   ;
labyorigpos = get(get(gca,'ylabel'),'position') ;
leftlabdist = labyorigpos(1) + labyorigext(1)   ;

% assume first entry is the farthest left
leftpos = get(hText(1),'position')              ;
leftext = get(hText(1),'extent')                ;
leftdist = leftpos(1) + leftext(1)              ;
if leftdist > 0,    leftdist = 0 ; end          % only correct for off screen problems

botdist = origpos(2) + laborigpos(2)            ;
newpos = [origpos(1)-leftdist longest+botdist origpos(3)+leftdist origpos(4)-longest+origpos(2)-botdist]  ;
set(gca,'position',newpos)                      ;

% readjust position of nex labels after resize of plot
set(hText,'units','data')                       ;
for loop= 1:length(hText),
    set(hText(loop),'position',[XTick(loop), y(loop)])  ;
end


% adjust position of xlabel and ylabel
laborigpos = get(get(gca,'xlabel'),'position')  ;
set(get(gca,'xlabel'),'position',[laborigpos(1) laborigpos(2)-longest 0])   ;

% switch to data coord and fix it all
set(get(gca,'ylabel'),'units','data')                   ;
set(get(gca,'ylabel'),'position',labyorigpos_data)      ;
set(get(gca,'title'),'position',labtorigpos_data)       ;

set(get(gca,'xlabel'),'units','data')                   ;
    labxorigpos_data_new = get(get(gca,'xlabel'),'position')  ;
set(get(gca,'xlabel'),'position',[labxorigpos_data(1) labxorigpos_data_new(2)])   ;


% Reset all units to normalized to allow future resizing
set(get(gca,'xlabel'),'units','normalized')          ;
set(get(gca,'ylabel'),'units','normalized')          ;
set(get(gca,'title'),'units','normalized')          ;
set(hText,'units','normalized')                      ;
set(gca,'units','normalized')                        ;

if nargout < 1,
    clear hText
end
