# Supplementary material for: Regression Analysis for Constraining Free Parameters in Electrophysiological Models of Cardiac Cells
Source: PLoS Comput Biol. 2010 Sep 2;6(9):e1000914. doi: 10.1371/journal.pcbi.1000914 (PMC2932676; doi:10.1371/journal.pcbi.1000914)
Supplement: Protocol S1 — Bundle containing Matlab code used by the authors to generate the results presented in the manuscript. The file ‘READ ME’ within the bundle explains the function of each individual program. (0.11 MB ZIP) [file pcbi.1000914.s005.zip › TNNP code/performPLS_forward_extraoutputs.m]

load tt_fixed_params
goodcount = goodcount 
%% Either load in data stored in .mat file varyparameters
%% Or re-run all simulations
colors = repmat('krgbmc',1,50) ;

for i=1:goodcount

  tnow = actionpotentials{2*i-1} ;
  Vnow = actionpotentials{2*i} ;
  Canow = catransients{2*i} ;
  Vrest(i) = Vnow(1) ;


  Vderiv = diff(Vnow)./diff(tnow) ;
  [dVdtmax,dexmax] = max(Vderiv) ;
  %% Time of maximum dV/dt, consider this beginning of action potential
  tinit = tnow(dexmax) ;
  upstrokes(i) = dVdtmax ;  

  %% Then determine peak voltage of action potential, for two reasons
  %% 1) Because repolarization must, by definition, occur after this
  %% 2) To compute 50%, 90%, etc., must have this value
  [peakV,peakdex] = max(Vnow) ;
  Vpeak(i) = peakV ;
  tpeak = tnow(peakdex) ;
  repoldex = find(tnow > tpeak & Vnow < -60) ;
  repoltime = tnow(repoldex(1)) ;
  APD(i) = repoltime - tinit ;

  
  Ca_diastole = Canow(1) ;
  [Ca_peak,dexCa] = max(Canow) ;
  DCa(i) = Ca_peak-Ca_diastole ;


end

Y = [log(APD)',-Vrest',Vpeak',upstrokes',log(DCa)'] ;

clear tnow Vnow Canow Vderiv2 pos dexmax tinit peakV peakdex tpeak 
clear repoldex repoltime Ca_diastole Ca_peak dexCa

load derivs_fixed

Y = [Y,log(Vmax_min)',log(Vmin_max)',log(tmin_max)'];

clear actionpotentials

load TNNP_alternans_fixed
Y=[Y,log(BCL_alt)];

clear actionpotentials

load threshold_fixed

Y=[Y,Ithresh];
clear actionpotentials

load restitution_fixed
Y=[Y, log(maxslopes)'];
clear actionpotentials

load ca_metrics
Y=[Y, time_peak', log(decay_time)'];

load tt_fixed_pause
for i=1:goodcount

  tnow = actionpotentials{2*i-1} ;
  Vnow = actionpotentials{2*i} ;
  Canow = catransients{2*i} ;
  Vrest(i) = Vnow(1) ;


  Vderiv = diff(Vnow)./diff(tnow) ;
  [dVdtmax,dexmax] = max(Vderiv) ;
  %% Time of maximum dV/dt, consider this beginning of action potential
  tinit = tnow(dexmax) ;
  upstrokes(i) = dVdtmax ;  

  %% Then determine peak voltage of action potential, for two reasons
  %% 1) Because repolarization must, by definition, occur after this
  %% 2) To compute 50%, 90%, etc., must have this value
  [peakV,peakdex] = max(Vnow) ;
  Vpeak(i) = peakV ;
  tpeak = tnow(peakdex) ;
  repoldex = find(tnow > tpeak & Vnow < -60) ;
  repoltime = tnow(repoldex(1)) ;
  APD_pause(i) = repoltime - tinit ;
  Ca_diastole = Canow(1) ;
  [Ca_peak,dexCa] = max(Canow) ;
  DCa_pause(i) = Ca_peak-Ca_diastole ;


end

Y=[Y, log(APD_pause)',log(DCa_pause)'];
clear tnow Vnow Canow Vderiv2 pos dexmax tinit peakV peakdex tpeak 
clear repoldex repoltime Ca_diastole Ca_peak dexCa

load derivs_fixed_pause
Y = [Y,log(Vmax_min_pause)',log(Vmin_max_pause)',log(tmin_max_pause)'];

APD_and_DCa_diff

Y=[Y, APD_diff',DCa_diff'];

load tt_fixed_hypokalemia
for i=1:goodcount

  tnow = actionpotentials{2*i-1} ;
  Vnow = actionpotentials{2*i} ;
  Canow = catransients{2*i} ;
  Vrest(i) = Vnow(1) ;


  Vderiv = diff(Vnow)./diff(tnow) ;
  [dVdtmax,dexmax] = max(Vderiv) ;
  %% Time of maximum dV/dt, consider this beginning of action potential
  tinit = tnow(dexmax) ;
  upstrokes(i) = dVdtmax ;  

  %% Then determine peak voltage of action potential, for two reasons
  %% 1) Because repolarization must, by definition, occur after this
  %% 2) To compute 50%, 90%, etc., must have this value
  [peakV,peakdex] = max(Vnow) ;
  Vpeak(i) = peakV ;
  tpeak = tnow(peakdex) ;
  repoldex = find(tnow > tpeak & Vnow < -60) ;
  repoltime = tnow(repoldex(1)) ;
  APDhypo(i) = repoltime - tinit ;
  Ca_diastole = Canow(1) ;
  [Ca_peak,dexCa] = max(Canow) ;
  DCahypo(i) = Ca_peak-Ca_diastole ;


end

Y=[Y, log(APDhypo)'];
clear tnow Vnow Canow Vderiv2 pos dexmax tinit peakV peakdex tpeak 
clear repoldex repoltime Ca_diastole Ca_peak dexCa

load tt_fixed_hyperkalemia
for i=1:goodcount

  tnow = actionpotentials{2*i-1} ;
  Vnow = actionpotentials{2*i} ;
  Canow = catransients{2*i} ;
  Vrest(i) = Vnow(1) ;


  Vderiv = diff(Vnow)./diff(tnow) ;
  [dVdtmax,dexmax] = max(Vderiv) ;
  %% Time of maximum dV/dt, consider this beginning of action potential
  tinit = tnow(dexmax) ;
  upstrokes(i) = dVdtmax ;  

  %% Then determine peak voltage of action potential, for two reasons
  %% 1) Because repolarization must, by definition, occur after this
  %% 2) To compute 50%, 90%, etc., must have this value
  [peakV,peakdex] = max(Vnow) ;
  Vpeak(i) = peakV ;
  tpeak = tnow(peakdex) ;
  repoldex = find(tnow > tpeak & Vnow < -60) ;
  repoltime = tnow(repoldex(1)) ;
  APDhyper(i) = repoltime - tinit ;
  Ca_diastole = Canow(1) ;
  [Ca_peak,dexCa] = max(Canow) ;
  DCahyper(i) = Ca_peak-Ca_diastole ;


end

Y=[Y, log(APDhyper)'];
clear tnow Vnow Canow Vderiv2 pos dexmax tinit peakV peakdex tpeak 
clear repoldex repoltime Ca_diastole Ca_peak dexCa

load derivs_fixed_hypo
Y=[Y, log(Vmax_min_hypo)',log(Vmin_max_hypo)',log(tmin_max_hypo)'];
clear actionpotentials

load derivs_fixed_hyper
Y=[Y, log(Vmax_min_hyper)',log(Vmin_max_hyper)',log(tmin_max_hyper)'];

clear actionpotentials

load tt_fixed_intracellular
Y=[Y,Ca', na', k'];
clear actionpotentials

load frequency_fixed


for i=1:variations
  tslow = actionpotentials{2*i-1,1}; 
  Vslow = actionpotentials{2*i,1}; 
  Vderiv = diff(Vslow)./diff(tslow) ;
  [dVdtmax,dexmax] = max(Vderiv) ;
  %% Time of maximum dV/dt, consider this beginning of action potential
  tinit = tslow(dexmax) ;
  [peakV,peakdex] = max(Vslow) ;
  tpeak = tslow(peakdex) ;
  repoldex = find(tslow > tpeak & Vslow < -60) ;
  repoltime = tslow(repoldex(1)) ;
  APDslow = repoltime - tinit ;

  tfast = actionpotentials{2*i-1,2}; 
  Vfast = actionpotentials{2*i,2}; 
  if (length(tfast))
    Vderiv = diff(Vfast)./diff(tfast) ;
    [dVdtmax,dexmax] = max(Vderiv) ;
    %% Time of maximum dV/dt, consider this beginning of action potential
    tinit = tfast(dexmax) ;
    [peakV,peakdex] = max(Vfast) ;
    tpeak = tfast(peakdex) ;
    repoldex = find(tfast > tpeak & Vfast < -60) ;
    repoltime = tfast(repoldex(1)) ;
    APDfast = repoltime - tinit ;
  else
    APDfast = 1e6 ;
  end
  adaptation(i) = APDslow - APDfast ; 
end

goodtrials = find(adaptation > 0) ;
Y = Y(goodtrials,:) ;
adaptation = adaptation(goodtrials) ;
APD = APD(goodtrials) ;
adaptation = adaptation./APD ;
Y = [Y,log(adaptation)'] ;

allparameters = allparameters(:,goodtrials) ;
variations = length(goodtrials) ;
X = log(allparameters)' ;

ysize = size(Y) ;
outputs = ysize(2) ;


nfact2keep = rank(X) ;
[T,P,W,Wstar,U,b,C,Bpls,Bpls_star,Xhat,Yhat,R2X,R2Y]=...
    PLS_nipals(X,Y,nfact2keep);


SSYT = sum((Y-ones(goodcount,1)*mean(Y)).^2);
SSYR = sum((Yhat-ones(goodcount,1)*mean(Y)).^2);
R2each = SSYR./SSYT;

figure
handle = gcf ;
set(handle,'Position',[20,20,950,950])
set(handle,'PaperPosition',[1 1 9.5 9.5]) ;

subplot(2,2,1)
hold on
plot(exp(Y(:,1)),exp(Yhat(:,1)),'ro')
plotmin = min(min([exp(Y(:,1)),exp(Yhat(:,1))])) ;
plotmax = max(max([exp(Y(:,1)),exp(Yhat(:,1))])) ;
xlabel('True APD')
ylabel('Predicted APD')
title(['R^2 = ',num2str(R2each(1))])
axis([plotmin plotmax plotmin plotmax])
plot([plotmin,plotmax],[plotmin,plotmax],'k:')
set(gca,'TickDir','Out')

subplot(2,2,2)
hold on
plot(-Y(:,2),-Yhat(:,2),'ro')
plot(-Y(:,2),-Yhat(:,2),'ro')
plotmax = -min([Y(:,2);Yhat(:,2)]) ;
plotmin = -max([Y(:,2);Yhat(:,2)]) ;
xlabel('True V_r_e_s_t')
ylabel('Predicted V_r_e_s_t')
title(['R^2 = ',num2str(R2each(2))])
axis([plotmin plotmax plotmin plotmax])
plot([plotmin,plotmax],[plotmin,plotmax],'k:')
set(gca,'TickDir','Out')

subplot(2,2,3)
hold on
plot(Y(:,3),Yhat(:,3),'ro')
plot(Y(:,3),Yhat(:,3),'ro')
plotmin = min([Y(:,3);Yhat(:,3)]) ;
plotmax = max([Y(:,3);Yhat(:,3)]) ;
xlabel('True V_p_e_a_k')
ylabel('Predicted V_p_e_a_k')
title(['R^2 = ',num2str(R2each(3))])
axis([plotmin plotmax plotmin plotmax])
plot([plotmin,plotmax],[plotmin,plotmax],'k:')
set(gca,'TickDir','Out')

subplot(2,2,4)
hold on
plot(Y(:,4),Yhat(:,4),'ro')
plotmin = min([Y(:,4);Yhat(:,4)]) ;
plotmax = max([Y(:,4);Yhat(:,4)]) ;
xlabel('True upstroke')
ylabel('Predicted upstroke')
title(['R^2 = ',num2str(R2each(4))])
axis([plotmin plotmax plotmin plotmax])
plot([plotmin,plotmax],[plotmin,plotmax],'k:')
set(gca,'TickDir','Out')

figure
handle = gcf ;
set(handle,'Position',[20,20,950,950])
set(handle,'PaperPosition',[1 1 9.5 9.5]) ;


subplot(3,2,1)
hold on
plot(exp(Y(:,5)),exp(Yhat(:,5)),'ro')
plotmin = min(min([exp(Y(:,5)),exp(Yhat(:,5))])) ;
plotmax = max(max([exp(Y(:,5)),exp(Yhat(:,5))])) ;
xlabel('True D[Ca^2^+]_i')
ylabel('Predicted D[Ca^2^+]_i')
title(['R^2 = ',num2str(R2each(5))])
axis([plotmin plotmax plotmin plotmax])
plot([plotmin,plotmax],[plotmin,plotmax],'k:')
set(gca,'TickDir','Out')

subplot(3,2,2)
hold on
plot(exp(Y(:,6)),exp(Yhat(:,6)),'ro')
plotmin = min(min([exp(Y(:,6)),exp(Yhat(:,6))])) ;
plotmax = max(max([exp(Y(:,6)),exp(Yhat(:,6))])) ;
xlabel('True Vmaxmin')
ylabel('Predicted Vmaxmin')
title(['R^2 = ',num2str(R2each(6))])
axis([plotmin plotmax plotmin plotmax])
plot([plotmin,plotmax],[plotmin,plotmax],'k:')
set(gca,'TickDir','Out')

subplot(3,2,3)
hold on
plot(exp(Y(:,7)),exp(Yhat(:,7)),'ro')
plotmin = min(min([exp(Y(:,7)),exp(Yhat(:,7))])) ;
plotmax = max(max([exp(Y(:,7)),exp(Yhat(:,7))])) ;
xlabel('True Vminmax')
ylabel('Predicted Vminmax')
title(['R^2 = ',num2str(R2each(7))])
axis([plotmin plotmax plotmin plotmax])
plot([plotmin,plotmax],[plotmin,plotmax],'k:')
set(gca,'TickDir','Out')


subplot(3,2,4)
hold on
plot(exp(Y(:,8)),exp(Yhat(:,8)),'ro')
plotmin = min(min([exp(Y(:,8)),exp(Yhat(:,8))])) ;
plotmax = max(max([exp(Y(:,8)),exp(Yhat(:,8))])) ;
xlabel('True tminmax')
ylabel('Predicted tminmax')
title(['R^2 = ',num2str(R2each(8))])
axis([plotmin plotmax plotmin plotmax])
plot([plotmin,plotmax],[plotmin,plotmax],'k:')
set(gca,'TickDir','Out')

subplot(3,2,5)
hold on
plot(exp(Y(:,9)),exp(Yhat(:,9)),'ro')
plotmin = min(min([exp(Y(:,9)),exp(Yhat(:,9))])) ;
plotmax = max(max([exp(Y(:,9)),exp(Yhat(:,9))])) ;
xlabel('True BCL')
ylabel('Predicted BCL')
title(['R^2 = ',num2str(R2each(9))])
axis([plotmin plotmax plotmin plotmax])
plot([plotmin,plotmax],[plotmin,plotmax],'k:')
set(gca,'TickDir','Out')
print -depsc truevspredict_tt_1

subplot(3,2,6)
hold on
plot(Y(:,10),Yhat(:,10),'ro')
plot(Y(:,10),Yhat(:,10),'ro')
plotmin = min([Y(:,10);Yhat(:,10)]) ;
plotmax = max([Y(:,10);Yhat(:,10)]) ;
xlabel('True Ithresh')
ylabel('Predicted Ithresh')
title(['R^2 = ',num2str(R2each(10))])
axis([plotmin plotmax plotmin plotmax])
plot([plotmin,plotmax],[plotmin,plotmax],'k:')
set(gca,'TickDir','Out')

figure
handle = gcf ;
set(handle,'Position',[20,20,950,950])
set(handle,'PaperPosition',[1 1 9.5 9.5]) ;

subplot(2,2,1)
hold on
plot(exp(Y(:,11)),exp(Yhat(:,11)),'ro')
plotmin = min(min([exp(Y(:,11)),exp(Yhat(:,11))])) ;
plotmax = max(max([exp(Y(:,11)),exp(Yhat(:,11))])) ;
xlabel('True maxslope')
ylabel('Predicted maxslope')
title(['R^2 = ',num2str(R2each(11))])
axis([plotmin plotmax plotmin plotmax])
plot([plotmin,plotmax],[plotmin,plotmax],'k:')
set(gca,'TickDir','Out')

subplot(2,2,2)
hold on
plot(Y(:,12),Yhat(:,12),'ro')
plotmin = min([Y(:,12);Yhat(:,12)]) ;
plotmax = max([Y(:,12);Yhat(:,12)]) ;
xlabel('True time to peak')
ylabel('Predicted time to peak')
title(['R^2 = ',num2str(R2each(12))])
axis([plotmin plotmax plotmin plotmax])
plot([plotmin,plotmax],[plotmin,plotmax],'k:')
set(gca,'TickDir','Out')

subplot(2,2,3)
hold on
plot(exp(Y(:,13)),exp(Yhat(:,13)),'ro')
plotmin = min(min([exp(Y(:,13)),exp(Yhat(:,13))])) ;
plotmax = max(max([exp(Y(:,13)),exp(Yhat(:,13))])) ;
xlabel('True decay time')
ylabel('Predicted decay time')
title(['R^2 = ',num2str(R2each(13))])
axis([plotmin plotmax plotmin plotmax])
plot([plotmin,plotmax],[plotmin,plotmax],'k:')
set(gca,'TickDir','Out')


subplot(2,2,4)
hold on
plot(exp(Y(:,14)),exp(Yhat(:,14)),'ro')
plotmin = min(min([exp(Y(:,14)),exp(Yhat(:,14))])) ;
plotmax = max(max([exp(Y(:,14)),exp(Yhat(:,14))])) ;
xlabel('True APD_p_a_u_s_e')
ylabel('Predicted APD_p_a_u_s_e')
title(['R^2 = ',num2str(R2each(14))])
axis([plotmin plotmax plotmin plotmax])
plot([plotmin,plotmax],[plotmin,plotmax],'k:')
set(gca,'TickDir','Out')

figure
handle = gcf ;
set(handle,'Position',[20,20,950,950])
set(handle,'PaperPosition',[1 1 9.5 9.5]) ;

subplot(2,2,1)
hold on
plot(exp(Y(:,15)),exp(Yhat(:,15)),'ro')
plotmin = min(min([exp(Y(:,15)),exp(Yhat(:,15))])) ;
plotmax = max(max([exp(Y(:,15)),exp(Yhat(:,15))])) ;
xlabel('True DCa_p_a_u_s_e')
ylabel('Predicted DCa_p_a_u_s_e')
title(['R^2 = ',num2str(R2each(15))])
axis([plotmin plotmax plotmin plotmax])
plot([plotmin,plotmax],[plotmin,plotmax],'k:')
set(gca,'TickDir','Out')

subplot(2,2,2)
hold on
plot(exp(Y(:,16)),exp(Yhat(:,16)),'ro')
plotmin = min(min([exp(Y(:,16)),exp(Yhat(:,16))])) ;
plotmax = max(max([exp(Y(:,16)),exp(Yhat(:,16))])) ;
xlabel('True Vmaxmin_p_a_u_s_e')
ylabel('Predicted Vmaxmin_p_a_u_s_e')
title(['R^2 = ',num2str(R2each(16))])
axis([plotmin plotmax plotmin plotmax])
plot([plotmin,plotmax],[plotmin,plotmax],'k:')
set(gca,'TickDir','Out')


subplot(2,2,3)
hold on
plot(exp(Y(:,17)),exp(Yhat(:,17)),'ro')
plotmin = min(min([exp(Y(:,17)),exp(Yhat(:,17))])) ;
plotmax = max(max([exp(Y(:,17)),exp(Yhat(:,17))])) ;
xlabel('True Vminmax_p_a_u_s_e')
ylabel('Predicted Vminmax_p_a_u_s_e')
title(['R^2 = ',num2str(R2each(17))])
axis([plotmin plotmax plotmin plotmax])
plot([plotmin,plotmax],[plotmin,plotmax],'k:')
set(gca,'TickDir','Out')


subplot(2,2,4)
hold on
plot(exp(Y(:,18)),exp(Yhat(:,18)),'ro')
plotmin = min(min([exp(Y(:,18)),exp(Yhat(:,18))])) ;
plotmax = max(max([exp(Y(:,18)),exp(Yhat(:,18))])) ;
xlabel('True tminmax_p_a_u_s_e')
ylabel('Predicted tminmax_p_a_u_s_e')
title(['R^2 = ',num2str(R2each(18))])
axis([plotmin plotmax plotmin plotmax])
plot([plotmin,plotmax],[plotmin,plotmax],'k:')
set(gca,'TickDir','Out')


figure
handle = gcf ;
set(handle,'Position',[20,20,950,950])
set(handle,'PaperPosition',[1 1 9.5 9.5]) ;

subplot(2,2,1)
hold on
plot(Y(:,19),Yhat(:,19),'ro')
plotmin = min([Y(:,19);Yhat(:,19)]) ;
plotmax = max([Y(:,19);Yhat(:,19)]) ;
xlabel('True APD_d_i_f_f')
ylabel('Predicted APD_d_i_f_f')
title(['R^2 = ',num2str(R2each(19))])
axis([plotmin plotmax plotmin plotmax])
plot([plotmin,plotmax],[plotmin,plotmax],'k:')
set(gca,'TickDir','Out')

subplot(2,2,2)
hold on
plot(Y(:,20),Yhat(:,20),'ro')
plotmin = min([Y(:,20);Yhat(:,20)]) ;
plotmax = max([Y(:,20);Yhat(:,20)]) ;
xlabel('True DCa_d_i_f_f')
ylabel('Predicted Dca_d_i_f_f')
title(['R^2 = ',num2str(R2each(20))])
axis([plotmin plotmax plotmin plotmax])
plot([plotmin,plotmax],[plotmin,plotmax],'k:')
set(gca,'TickDir','Out')


subplot(2,2,3)
hold on
plot(exp(Y(:,21)),exp(Yhat(:,21)),'ro')
plotmin = min(min([exp(Y(:,21)),exp(Yhat(:,21))])) ;
plotmax = max(max([exp(Y(:,21)),exp(Yhat(:,21))])) ;
xlabel('True APD_h_y_p_o')
ylabel('Predicted APD_h_y_p_o')
title(['R^2 = ',num2str(R2each(21))])
axis([plotmin plotmax plotmin plotmax])
plot([plotmin,plotmax],[plotmin,plotmax],'k:')
set(gca,'TickDir','Out')


subplot(2,2,4)
hold on
plot(exp(Y(:,22)),exp(Yhat(:,22)),'ro')
plotmin = min(min([exp(Y(:,22)),exp(Yhat(:,22))])) ;
plotmax = max(max([exp(Y(:,22)),exp(Yhat(:,22))])) ;
xlabel('True APD_h_y_p_e_r')
ylabel('Predicted APD_h_y_p_e_r')
title(['R^2 = ',num2str(R2each(22))])
axis([plotmin plotmax plotmin plotmax])
plot([plotmin,plotmax],[plotmin,plotmax],'k:')
set(gca,'TickDir','Out')


figure
handle = gcf ;
set(handle,'Position',[20,20,950,950])
set(handle,'PaperPosition',[1 1 9.5 9.5]) ;


subplot(3,2,1)
hold on
plot(exp(Y(:,23)),exp(Yhat(:,23)),'ro')
plotmin = min(min([exp(Y(:,23)),exp(Yhat(:,23))])) ;
plotmax = max(max([exp(Y(:,23)),exp(Yhat(:,23))])) ;
xlabel('True Vmaxmin_h_y_p_o')
ylabel('Predicted Vmaxmin_h_y_p_o')
title(['R^2 = ',num2str(R2each(23))])
axis([plotmin plotmax plotmin plotmax])
plot([plotmin,plotmax],[plotmin,plotmax],'k:')
set(gca,'TickDir','Out')

subplot(3,2,2)
hold on
plot(exp(Y(:,24)),exp(Yhat(:,24)),'ro')
plotmin = min(min([exp(Y(:,24)),exp(Yhat(:,24))])) ;
plotmax = max(max([exp(Y(:,24)),exp(Yhat(:,24))])) ;
xlabel('True Vminmax_h_y_p_o')
ylabel('Predicted Vminmax_h_y_p_o')
title(['R^2 = ',num2str(R2each(24))])
axis([plotmin plotmax plotmin plotmax])
plot([plotmin,plotmax],[plotmin,plotmax],'k:')
set(gca,'TickDir','Out')

subplot(3,2,3)
hold on
plot(exp(Y(:,25)),exp(Yhat(:,25)),'ro')
plotmin = min(min([exp(Y(:,25)),exp(Yhat(:,25))])) ;
plotmax = max(max([exp(Y(:,25)),exp(Yhat(:,25))])) ;
xlabel('True tminmax_h_y_p_o')
ylabel('Predicted tminmax_h_y_p_o')
title(['R^2 = ',num2str(R2each(25))])
axis([plotmin plotmax plotmin plotmax])
plot([plotmin,plotmax],[plotmin,plotmax],'k:')
set(gca,'TickDir','Out')

subplot(3,2,4)
hold on
plot(exp(Y(:,26)),exp(Yhat(:,26)),'ro')
plotmin = min(min([exp(Y(:,26)),exp(Yhat(:,26))])) ;
plotmax = max(max([exp(Y(:,26)),exp(Yhat(:,26))])) ;
xlabel('True Vmaxmin_h_y_p_e_r')
ylabel('Predicted Vmaxmin_h_y_p_e_r')
title(['R^2 = ',num2str(R2each(26))])
axis([plotmin plotmax plotmin plotmax])
plot([plotmin,plotmax],[plotmin,plotmax],'k:')
set(gca,'TickDir','Out')

subplot(3,2,5)
hold on
plot(exp(Y(:,27)),exp(Yhat(:,27)),'ro')
plotmin = min(min([exp(Y(:,27)),exp(Yhat(:,27))])) ;
plotmax = max(max([exp(Y(:,27)),exp(Yhat(:,27))])) ;
xlabel('True Vminmax_h_y_p_e_r')
ylabel('Predicted Vminmax_h_y_p_e_r')
title(['R^2 = ',num2str(R2each(27))])
axis([plotmin plotmax plotmin plotmax])
plot([plotmin,plotmax],[plotmin,plotmax],'k:')
set(gca,'TickDir','Out')

subplot(3,2,6)
hold on
plot(exp(Y(:,28)),exp(Yhat(:,28)),'ro')
plotmin = min(min([exp(Y(:,28)),exp(Yhat(:,28))])) ;
plotmax = max(max([exp(Y(:,28)),exp(Yhat(:,28))])) ;
xlabel('True tminmax_h_y_p_e_r')
ylabel('Predicted tminmax_h_y_p_e_r')
title(['R^2 = ',num2str(R2each(28))])
axis([plotmin plotmax plotmin plotmax])
plot([plotmin,plotmax],[plotmin,plotmax],'k:')
set(gca,'TickDir','Out')


figure
handle = gcf ;
set(handle,'Position',[20,20,950,950])
set(handle,'PaperPosition',[1 1 9.5 9.5]) ;

subplot(3,1,1)
hold on
plot(Y(:,29),Yhat(:,29),'ro')
plot(Y(:,29),Yhat(:,29),'ro')
plotmin = min([Y(:,29);Yhat(:,29)]) ;
plotmax = max([Y(:,29);Yhat(:,29)]) ;
xlabel('True intracellular Ca')
ylabel('Predicted intracellular Ca')
title(['R^2 = ',num2str(R2each(29))])
axis([plotmin plotmax plotmin plotmax])
plot([plotmin,plotmax],[plotmin,plotmax],'k:')
set(gca,'TickDir','Out')

subplot(3,1,2)
hold on
plot(Y(:,30),Yhat(:,30),'ro')
plot(Y(:,30),Yhat(:,30),'ro')
plotmin = min([Y(:,30);Yhat(:,30)]) ;
plotmax = max([Y(:,30);Yhat(:,30)]) ;
xlabel('True intracellular Na')
ylabel('Predicted intracellular Na')
title(['R^2 = ',num2str(R2each(30))])
axis([plotmin plotmax plotmin plotmax])
plot([plotmin,plotmax],[plotmin,plotmax],'k:')
set(gca,'TickDir','Out')

subplot(3,1,3)
hold on
plot(Y(:,31),Yhat(:,31),'ro')
plot(Y(:,31),Yhat(:,31),'ro')
plotmin = min([Y(:,31);Yhat(:,31)]) ;
plotmax = max([Y(:,31);Yhat(:,31)]) ;
xlabel('True intracellular K')
ylabel('Predicted intracellular K')
title(['R^2 = ',num2str(R2each(31))])
axis([plotmin plotmax plotmin plotmax])
plot([plotmin,plotmax],[plotmin,plotmax],'k:')
set(gca,'TickDir','Out')


figure
handle = gcf ;
set(handle,'Position',[20,20,950,950])
set(handle,'PaperPosition',[1 1 9.5 9.5]) ;

subplot(1,1,1)
hold on
plot(exp(Y(:,32)),exp(Yhat(:,32)),'ro')
plotmin = min(min([exp(Y(:,32)),exp(Yhat(:,32))])) ;
plotmax = max(max([exp(Y(:,32)),exp(Yhat(:,32))])) ;
xlabel('True frequency adaptation')
ylabel('Predicted frequency adaptation')
title(['R^2 = ',num2str(R2each(32))])
axis([plotmin plotmax plotmin plotmax])
plot([plotmin,plotmax],[plotmin,plotmax],'k:')
set(gca,'TickDir','Out')


parameternames = {'G_N_a','G_N_a_b','G_C_a','G_C_a_b','G_t_o', ...
  'G_K_r','G_K_s','G_K_1','G_p_K','K_N_a_K','K_N_C_X', ...
  'K_r_e_l_1','K_r_e_l_2','K_l_e_a_k','K_u_p','K_p_C_a'} ;


figure
handle = gcf ;
set(handle,'Position',[20,20,950,950])
set(handle,'PaperPosition',[1 1 9.5 9.5]) ;

graypos = [201/256*ones(256,1),201/256*ones(256,1),201/256*ones(256,1)] ;
subplot(2,2,1)
bar(Bpls(:,1))
axis([0.5 n_parameters+0.5 -1 1])
xticklabel_rotate([1:n_parameters],90,parameternames,'Fontsize',7,'Interpreter','tex') ;
title('APD')
set(gca,'TickDir','out')

colormap(graypos)
subplot(2,2,2)
bar(Bpls(:,2))
axis([0.5 n_parameters+0.5 -1 1])
xticklabel_rotate([1:n_parameters],90,parameternames,'Fontsize',7,'Interpreter','tex') ;
title('V_r_e_s_t')
set(gca,'TickDir','out')

colormap(graypos)
subplot(2,2,3)
bar(Bpls(:,3))
axis([0.5 n_parameters+0.5 -1 1])
xticklabel_rotate([1:n_parameters],90,parameternames,'Fontsize',7,'Interpreter','tex') ;
title('V_p_e_a_k')
set(gca,'TickDir','out')

graypos = [201/256*ones(256,1),201/256*ones(256,1),201/256*ones(256,1)] ;
subplot(2,2,4)
bar(Bpls(:,4))
axis([0.5 n_parameters+0.5 -1 1])
xticklabel_rotate([1:n_parameters],90,parameternames,'Fontsize',7,'Interpreter','tex') ;
title('upstroke')
set(gca,'TickDir','out')


colormap(graypos)
figure
handle = gcf ;
set(handle,'Position',[20,20,950,950])
set(handle,'PaperPosition',[1 1 9.5 9.5]) ;

graypos = [201/256*ones(256,1),201/256*ones(256,1),201/256*ones(256,1)] ;

subplot(3,2,1)
bar(Bpls(:,5))
axis([0.5 n_parameters+0.5 -1 1])
xticklabel_rotate([1:n_parameters],90,parameternames,'Fontsize',7,'Interpreter','tex') ;
title('D[Ca^2^+]_i')
set(gca,'TickDir','out')

colormap(graypos)
subplot(3,2,2)
bar(Bpls(:,6))
axis([0.5 n_parameters+0.5 -1 1])
xticklabel_rotate([1:n_parameters],90,parameternames,'Fontsize',7,'Interpreter','tex') ;
title('Vmaxmin')
set(gca,'TickDir','out')

colormap(graypos)
subplot(3,2,3)
bar(Bpls(:,7))
axis([0.5 n_parameters+0.5 -1 1])
xticklabel_rotate([1:n_parameters],90,parameternames,'Fontsize',7,'Interpreter','tex') ;
title('Vminmax')
set(gca,'TickDir','out')


colormap(graypos)
subplot(3,2,4)
bar(Bpls(:,8))
axis([0.5 n_parameters+0.5 -1 1])
xticklabel_rotate([1:n_parameters],90,parameternames,'Fontsize',7,'Interpreter','tex') ;
title('tminmax')
set(gca,'TickDir','out')

colormap(graypos)
subplot(3,2,5)
bar(Bpls(:,9))
axis([0.5 n_parameters+0.5 -1 1])
xticklabel_rotate([1:n_parameters],90,parameternames,'Fontsize',7,'Interpreter','tex') ;
title('BCL')
set(gca,'TickDir','out')

colormap(graypos)
subplot(3,2,6)
bar(Bpls(:,10))
axis([0.5 n_parameters+0.5 -1 1])
xticklabel_rotate([1:n_parameters],90,parameternames,'Fontsize',7,'Interpreter','tex') ;
title('Ithresh')
set(gca,'TickDir','out')


colormap(graypos)
figure
handle = gcf ;
set(handle,'Position',[20,20,950,950])
set(handle,'PaperPosition',[1 1 9.5 9.5]) ;

graypos = [201/256*ones(256,1),201/256*ones(256,1),201/256*ones(256,1)] ;

colormap(graypos)
subplot(2,2,1)
bar(Bpls(:,11))
axis([0.5 n_parameters+0.5 -1 1])
xticklabel_rotate([1:n_parameters],90,parameternames,'Fontsize',7,'Interpreter','tex') ;
title('maxslopes')
set(gca,'TickDir','out')


colormap(graypos)
subplot(2,2,2)
bar(Bpls(:,12))
axis([0.5 n_parameters+0.5 -1 1])
xticklabel_rotate([1:n_parameters],90,parameternames,'Fontsize',7,'Interpreter','tex') ;
title('time to peak')
set(gca,'TickDir','out')

colormap(graypos)
subplot(2,2,3)
bar(Bpls(:,13))
axis([0.5 n_parameters+0.5 -1 1])
xticklabel_rotate([1:n_parameters],90,parameternames,'Fontsize',7,'Interpreter','tex') ;
title('decay time')
set(gca,'TickDir','out')

colormap(graypos)
subplot(2,2,4)
bar(Bpls(:,14))
axis([0.5 n_parameters+0.5 -1 1])
xticklabel_rotate([1:n_parameters],90,parameternames,'Fontsize',7,'Interpreter','tex') ;
title('APD_p_a_u_s_e')
set(gca,'TickDir','out')

figure
handle = gcf ;
set(handle,'Position',[20,20,950,950])
set(handle,'PaperPosition',[1 1 9.5 9.5]) ;
graypos = [201/256*ones(256,1),201/256*ones(256,1),201/256*ones(256,1)] ;

colormap(graypos)
subplot(2,2,1)
bar(Bpls(:,15))
axis([0.5 n_parameters+0.5 -1 1])
xticklabel_rotate([1:n_parameters],90,parameternames,'Fontsize',7,'Interpreter','tex') ;
title('DCa_p_a_u_s_e')
set(gca,'TickDir','out')


colormap(graypos)
subplot(2,2,2)
bar(Bpls(:,16))
axis([0.5 n_parameters+0.5 -1 1])
xticklabel_rotate([1:n_parameters],90,parameternames,'Fontsize',7,'Interpreter','tex') ;
title('Vmaxmin_p_a_u_s_e')
set(gca,'TickDir','out')

colormap(graypos)
subplot(2,2,3)
bar(Bpls(:,17))
axis([0.5 n_parameters+0.5 -1 1])
xticklabel_rotate([1:n_parameters],90,parameternames,'Fontsize',7,'Interpreter','tex') ;
title('Vminmax_p_a_u_s_e')
set(gca,'TickDir','out')

colormap(graypos)
subplot(2,2,4)
bar(Bpls(:,18))
axis([0.5 n_parameters+0.5 -1 1])
xticklabel_rotate([1:n_parameters],90,parameternames,'Fontsize',7,'Interpreter','tex') ;
title('tminmax_p_a_u_s_e')
set(gca,'TickDir','out')

figure
handle = gcf ;
set(handle,'Position',[20,20,950,950])
set(handle,'PaperPosition',[1 1 9.5 9.5]) ;
graypos = [201/256*ones(256,1),201/256*ones(256,1),201/256*ones(256,1)] ;


colormap(graypos)
subplot(2,2,1)
bar(Bpls(:,19))
axis([0.5 n_parameters+0.5 -1 1])
xticklabel_rotate([1:n_parameters],90,parameternames,'Fontsize',7,'Interpreter','tex') ;
title('APD_d_i_f_f')
set(gca,'TickDir','out')

colormap(graypos)
subplot(2,2,2)
bar(Bpls(:,20))
axis([0.5 n_parameters+0.5 -1 1])
xticklabel_rotate([1:n_parameters],90,parameternames,'Fontsize',7,'Interpreter','tex') ;
title('DCa_d_i_f_f')
set(gca,'TickDir','out')


colormap(graypos)
subplot(2,2,3)
bar(Bpls(:,21))
axis([0.5 n_parameters+0.5 -1 1])
xticklabel_rotate([1:n_parameters],90,parameternames,'Fontsize',7,'Interpreter','tex') ;
title('APD_h_y_p_o')
set(gca,'TickDir','out')

colormap(graypos)
subplot(2,2,4)
bar(Bpls(:,22))
axis([0.5 n_parameters+0.5 -1 1])
xticklabel_rotate([1:n_parameters],90,parameternames,'Fontsize',7,'Interpreter','tex') ;
title('APD_h_y_p_e_r')
set(gca,'TickDir','out')

figure
handle = gcf ;
set(handle,'Position',[20,20,950,950])
set(handle,'PaperPosition',[1 1 9.5 9.5]) ;
graypos = [201/256*ones(256,1),201/256*ones(256,1),201/256*ones(256,1)] ;


colormap(graypos)
subplot(3,2,1)
bar(Bpls(:,23))
axis([0.5 n_parameters+0.5 -1 1])
xticklabel_rotate([1:n_parameters],90,parameternames,'Fontsize',7,'Interpreter','tex') ;
title('Vmaxmin_h_y_p_o')
set(gca,'TickDir','out')

colormap(graypos)
subplot(3,2,2)
bar(Bpls(:,24))
axis([0.5 n_parameters+0.5 -1 1])
xticklabel_rotate([1:n_parameters],90,parameternames,'Fontsize',7,'Interpreter','tex') ;
title('Vminmax_h_y_p_o')
set(gca,'TickDir','out')

colormap(graypos)
subplot(3,2,3)
bar(Bpls(:,25))
axis([0.5 n_parameters+0.5 -1 1])
xticklabel_rotate([1:n_parameters],90,parameternames,'Fontsize',7,'Interpreter','tex') ;
title('tminmax_h_y_p_o')
set(gca,'TickDir','out')

colormap(graypos)
subplot(3,2,4)
bar(Bpls(:,26))
axis([0.5 n_parameters+0.5 -1 1])
xticklabel_rotate([1:n_parameters],90,parameternames,'Fontsize',7,'Interpreter','tex') ;
title('Vmaxmin_h_y_p_e_r')
set(gca,'TickDir','out')

colormap(graypos)
subplot(3,2,5)
bar(Bpls(:,27))
axis([0.5 n_parameters+0.5 -1 1])
xticklabel_rotate([1:n_parameters],90,parameternames,'Fontsize',7,'Interpreter','tex') ;
title('Vminmax_h_y_p_e_r')
set(gca,'TickDir','out')

colormap(graypos)
subplot(3,2,6)
bar(Bpls(:,28))
axis([0.5 n_parameters+0.5 -1 1])
xticklabel_rotate([1:n_parameters],90,parameternames,'Fontsize',7,'Interpreter','tex') ;
title('tminmax_h_y_p_e_r')
set(gca,'TickDir','out')

figure
handle = gcf ;
set(handle,'Position',[20,20,950,950])
set(handle,'PaperPosition',[1 1 9.5 9.5]) ;
graypos = [201/256*ones(256,1),201/256*ones(256,1),201/256*ones(256,1)] ;


colormap(graypos)
subplot(3,1,1)
bar(Bpls(:,29))
axis([0.5 n_parameters+0.5 -1 1])
xticklabel_rotate([1:n_parameters],90,parameternames,'Fontsize',7,'Interpreter','tex') ;
title('Intracellular Ca')
set(gca,'TickDir','out')

colormap(graypos)
subplot(3,1,2)
bar(Bpls(:,30))
axis([0.5 n_parameters+0.5 -1 1])
xticklabel_rotate([1:n_parameters],90,parameternames,'Fontsize',7,'Interpreter','tex') ;
title('Intracellular Na')
set(gca,'TickDir','out')

colormap(graypos)
subplot(3,1,3)
bar(Bpls(:,31))
axis([0.5 n_parameters+0.5 -1 1])
xticklabel_rotate([1:n_parameters],90,parameternames,'Fontsize',7,'Interpreter','tex') ;
title('Intracellular K')
set(gca,'TickDir','out')

figure
handle = gcf ;
set(handle,'Position',[20,20,950,950])
set(handle,'PaperPosition',[1 1 9.5 9.5]) ;
graypos = [201/256*ones(256,1),201/256*ones(256,1),201/256*ones(256,1)] ;

colormap(graypos)
subplot(1,1,1)
bar(Bpls(:,32))
axis([0.5 n_parameters+0.5 -1 1])
xticklabel_rotate([1:n_parameters],90,parameternames,'Fontsize',7,'Interpreter','tex') ;
title('frequency adaptation')
set(gca,'TickDir','out')

colormap(graypos)
print -depsc bargraphs_tt_1
