# Supplementary material for: Regression Analysis for Constraining Free Parameters in Electrophysiological Models of Cardiac Cells
Source: PLoS Comput Biol. 2010 Sep 2;6(9):e1000914. doi: 10.1371/journal.pcbi.1000914 (PMC2932676; doi:10.1371/journal.pcbi.1000914)
Supplement: Protocol S1 — Bundle containing Matlab code used by the authors to generate the results presented in the manuscript. The file ‘READ ME’ within the bundle explains the function of each individual program. (0.11 MB ZIP) [file pcbi.1000914.s005.zip › TNNP code/performPLS_reverse_reject_extraoutputs.m]

%% This program performs the revere PLS regression with all 32 outputs
%% first and then rejects the 16 'least independent' outputs sequentially
%% before performing the reverse regression again with only the 'best' 16
%% outputs.

load tt_fixed_params
goodcount = goodcount 
%% Either load in data stored in .mat file varyparameters
%% Or re-run all simulations
colors = repmat('krgbmc',1,50) ;

for i=1:goodcount

  tnow = actionpotentials{2*i-1} ;
  Vnow = actionpotentials{2*i} ;
  Canow = catransients{2*i} ;
  Vrest(i) = Vnow(1) ;


  Vderiv = diff(Vnow)./diff(tnow) ;
  [dVdtmax,dexmax] = max(Vderiv) ;
  %% Time of maximum dV/dt, consider this beginning of action potential
  tinit = tnow(dexmax) ;
  upstrokes(i) = dVdtmax ;  

  %% Then determine peak voltage of action potential, for two reasons
  %% 1) Because repolarization must, by definition, occur after this
  %% 2) To compute 50%, 90%, etc., must have this value
  [peakV,peakdex] = max(Vnow) ;
  Vpeak(i) = peakV ;
  tpeak = tnow(peakdex) ;
  repoldex = find(tnow > tpeak & Vnow < -60) ;
  repoltime = tnow(repoldex(1)) ;
  APD(i) = repoltime - tinit ;

  
  Ca_diastole = Canow(1) ;
  [Ca_peak,dexCa] = max(Canow) ;
  DCa(i) = Ca_peak-Ca_diastole ;


end

Y = [log(APD)',-Vrest',Vpeak',upstrokes',log(DCa)'] ;

clear tnow Vnow Canow Vderiv2 pos dexmax tinit peakV peakdex tpeak 
clear repoldex repoltime Ca_diastole Ca_peak dexCa

load derivs_fixed

Y = [Y,log(Vmax_min)',log(Vmin_max)',log(tmin_max)'];

clear actionpotentials

load TNNP_alternans_fixed
Y=[Y,log(BCL_alt)];

clear actionpotentials

load threshold_fixed

Y=[Y,Ithresh];
clear actionpotentials

load restitution_fixed
Y=[Y, log(maxslopes)'];
clear actionpotentials

load ca_metrics
Y=[Y, time_peak', log(decay_time)'];

load tt_fixed_pause
for i=1:goodcount

  tnow = actionpotentials{2*i-1} ;
  Vnow = actionpotentials{2*i} ;
  Canow = catransients{2*i} ;
  Vrest(i) = Vnow(1) ;


  Vderiv = diff(Vnow)./diff(tnow) ;
  [dVdtmax,dexmax] = max(Vderiv) ;
  %% Time of maximum dV/dt, consider this beginning of action potential
  tinit = tnow(dexmax) ;
  upstrokes(i) = dVdtmax ;  

  %% Then determine peak voltage of action potential, for two reasons
  %% 1) Because repolarization must, by definition, occur after this
  %% 2) To compute 50%, 90%, etc., must have this value
  [peakV,peakdex] = max(Vnow) ;
  Vpeak(i) = peakV ;
  tpeak = tnow(peakdex) ;
  repoldex = find(tnow > tpeak & Vnow < -60) ;
  repoltime = tnow(repoldex(1)) ;
  APD_pause(i) = repoltime - tinit ;
  Ca_diastole = Canow(1) ;
  [Ca_peak,dexCa] = max(Canow) ;
  DCa_pause(i) = Ca_peak-Ca_diastole ;


end

Y=[Y, log(APD_pause)',log(DCa_pause)'];
clear tnow Vnow Canow Vderiv2 pos dexmax tinit peakV peakdex tpeak 
clear repoldex repoltime Ca_diastole Ca_peak dexCa

load derivs_fixed_pause
Y = [Y,log(Vmax_min_pause)',log(Vmin_max_pause)',log(tmin_max_pause)'];

APD_and_DCa_diff

Y=[Y, APD_diff',DCa_diff'];

load tt_fixed_hypokalemia
for i=1:goodcount

  tnow = actionpotentials{2*i-1} ;
  Vnow = actionpotentials{2*i} ;
  Canow = catransients{2*i} ;
  Vrest(i) = Vnow(1) ;


  Vderiv = diff(Vnow)./diff(tnow) ;
  [dVdtmax,dexmax] = max(Vderiv) ;
  %% Time of maximum dV/dt, consider this beginning of action potential
  tinit = tnow(dexmax) ;
  upstrokes(i) = dVdtmax ;  

  %% Then determine peak voltage of action potential, for two reasons
  %% 1) Because repolarization must, by definition, occur after this
  %% 2) To compute 50%, 90%, etc., must have this value
  [peakV,peakdex] = max(Vnow) ;
  Vpeak(i) = peakV ;
  tpeak = tnow(peakdex) ;
  repoldex = find(tnow > tpeak & Vnow < -60) ;
  repoltime = tnow(repoldex(1)) ;
  APDhypo(i) = repoltime - tinit ;
  Ca_diastole = Canow(1) ;
  [Ca_peak,dexCa] = max(Canow) ;
  DCahypo(i) = Ca_peak-Ca_diastole ;


end

Y=[Y, log(APDhypo)'];
clear tnow Vnow Canow Vderiv2 pos dexmax tinit peakV peakdex tpeak 
clear repoldex repoltime Ca_diastole Ca_peak dexCa

load tt_fixed_hyperkalemia
for i=1:goodcount

  tnow = actionpotentials{2*i-1} ;
  Vnow = actionpotentials{2*i} ;
  Canow = catransients{2*i} ;
  Vrest(i) = Vnow(1) ;


  Vderiv = diff(Vnow)./diff(tnow) ;
  [dVdtmax,dexmax] = max(Vderiv) ;
  %% Time of maximum dV/dt, consider this beginning of action potential
  tinit = tnow(dexmax) ;
  upstrokes(i) = dVdtmax ;  

  %% Then determine peak voltage of action potential, for two reasons
  %% 1) Because repolarization must, by definition, occur after this
  %% 2) To compute 50%, 90%, etc., must have this value
  [peakV,peakdex] = max(Vnow) ;
  Vpeak(i) = peakV ;
  tpeak = tnow(peakdex) ;
  repoldex = find(tnow > tpeak & Vnow < -60) ;
  repoltime = tnow(repoldex(1)) ;
  APDhyper(i) = repoltime - tinit ;
  Ca_diastole = Canow(1) ;
  [Ca_peak,dexCa] = max(Canow) ;
  DCahyper(i) = Ca_peak-Ca_diastole ;


end

Y=[Y, log(APDhyper)'];
clear tnow Vnow Canow Vderiv2 pos dexmax tinit peakV peakdex tpeak 
clear repoldex repoltime Ca_diastole Ca_peak dexCa

load derivs_fixed_hypo
Y=[Y, log(Vmax_min_hypo)',log(Vmin_max_hypo)',log(tmin_max_hypo)'];
clear actionpotentials

load derivs_fixed_hyper
Y=[Y, log(Vmax_min_hyper)',log(Vmin_max_hyper)',log(tmin_max_hyper)'];

clear actionpotentials

load tt_fixed_intracellular
Y=[Y,Ca', na', k'];
clear actionpotentials

load frequency_fixed


for i=1:variations
  tslow = actionpotentials{2*i-1,1}; 
  Vslow = actionpotentials{2*i,1}; 
  Vderiv = diff(Vslow)./diff(tslow) ;
  [dVdtmax,dexmax] = max(Vderiv) ;
  %% Time of maximum dV/dt, consider this beginning of action potential
  tinit = tslow(dexmax) ;
  [peakV,peakdex] = max(Vslow) ;
  tpeak = tslow(peakdex) ;
  repoldex = find(tslow > tpeak & Vslow < -60) ;
  repoltime = tslow(repoldex(1)) ;
  APDslow = repoltime - tinit ;

  tfast = actionpotentials{2*i-1,2}; 
  Vfast = actionpotentials{2*i,2}; 
  if (length(tfast))
    Vderiv = diff(Vfast)./diff(tfast) ;
    [dVdtmax,dexmax] = max(Vderiv) ;
    %% Time of maximum dV/dt, consider this beginning of action potential
    tinit = tfast(dexmax) ;
    [peakV,peakdex] = max(Vfast) ;
    tpeak = tfast(peakdex) ;
    repoldex = find(tfast > tpeak & Vfast < -60) ;
    repoltime = tfast(repoldex(1)) ;
    APDfast = repoltime - tinit ;
  else
    APDfast = 1e6 ;
  end
  adaptation(i) = APDslow - APDfast ; 
end

goodtrials = find(adaptation > 0) ;
Y = Y(goodtrials,:) ;
adaptation = adaptation(goodtrials) ;
APD = APD(goodtrials) ;
adaptation = adaptation./APD ;
Y = [Y,log(adaptation)'] ;

allparameters = allparameters(:,goodtrials) ;
variations = length(goodtrials) ;
X = log(allparameters)' ;

mu = mean(Y) ;
dev = std(Y) ;
Ytestlow = ( Y < ones(variations,1)*(mu - 3*dev) ) ;
keep = find(~any(Ytestlow,2)) ;
Y = Y(keep,:) ;
X = X(keep,:) ;
variations = length(keep);

Ytesthigh = ( Y > ones(variations,1)*(mu + 3*dev) ) ;
keep = find(~any(Ytesthigh,2)) ;
Y = Y(keep,:) ;
X = X(keep,:) ;
variations = length(keep);

placeholder = X ;
X = Y ;
Y = placeholder ;
clear placeholder

nfact2keep = rank(X) ;
[T,P,W,Wstar,U,b,C,Bpls,Bpls_star,Xhat,Yhat,R2X,R2Y]=...
    PLS_nipals(X,Y,nfact2keep);


Glabels = { ...
  'G_N_a',...
  'G_N_a_b',...
  'G_C_a',...
  'G_C_a_b',...
  'G_t_o', ...
  'G_K_r',...
  'G_K_s',...
  'G_K_1',...
  'G_p_K',...
  'K_N_a_K',...
  'K_N_C_X', ...
  'K_r_e_l_1',...
  'K_r_e_l_2',...
  'K_l_e_a_k',...
  'K_u_p',...
  'K_p_C_a'...
  };


figure
handle = gcf ;
set(handle,'Position',[20,20,1100,950])
set(handle,'PaperPosition',[1 1 11 9.5]) ;
figure(11)
for i=1:4
    subplot(2,2,i)
    hold on
    plot(exp(Y(:,i)),exp(Yhat(:,i)),'ro')
    plotmin = min(min([exp(Y(:,i)),exp(Yhat(:,i))])) ;
    plotmax = max(max([exp(Y(:,i)),exp(Yhat(:,i))])) ;
    xlabel(['True G',Glabels{i}])
    ylabel(['Predicted G',Glabels{i}])
    axis([plotmin plotmax plotmin plotmax])
    plot([plotmin,plotmax],[plotmin,plotmax],'k:')
end
figure(12)

for i=5:8
    subplot(2,2,i-4)
    hold on
    plot(exp(Y(:,i)),exp(Yhat(:,i)),'ro')
    plotmin = min(min([exp(Y(:,i)),exp(Yhat(:,i))])) ;
    plotmax = max(max([exp(Y(:,i)),exp(Yhat(:,i))])) ;
    xlabel(['True G',Glabels{i}])
    ylabel(['Predicted G',Glabels{i}])
    axis([plotmin plotmax plotmin plotmax])
    plot([plotmin,plotmax],[plotmin,plotmax],'k:')
end
figure(13)

for i=9:12
    subplot(2,2,i-8)
    hold on
    plot(exp(Y(:,i)),exp(Yhat(:,i)),'ro')
    plotmin = min(min([exp(Y(:,i)),exp(Yhat(:,i))])) ;
    plotmax = max(max([exp(Y(:,i)),exp(Yhat(:,i))])) ;
    xlabel(['True G',Glabels{i}])
    ylabel(['Predicted G',Glabels{i}])
    axis([plotmin plotmax plotmin plotmax])
    plot([plotmin,plotmax],[plotmin,plotmax],'k:')
end
figure(14)
for i=13:16
    subplot(2,2,i-12)
    hold on
    plot(exp(Y(:,i)),exp(Yhat(:,i)),'ro')
    plotmin = min(min([exp(Y(:,i)),exp(Yhat(:,i))])) ;
    plotmax = max(max([exp(Y(:,i)),exp(Yhat(:,i))])) ;
    xlabel(['True G',Glabels{i}])
    ylabel(['Predicted G',Glabels{i}])
    axis([plotmin plotmax plotmin plotmax])
    plot([plotmin,plotmax],[plotmin,plotmax],'k:')
end


SSYT=sum((Y-ones(variations,1)*mean(Y)).^2);
SSYR=sum((Yhat-ones(variations,1)*mean(Y)).^2);
R2each=SSYR./SSYT

[samples,outputs] = size(X) ;
[samples,conductances] = size(Y) ;

outputlist = { ...
'APD', ...
'Vrest', ...
'Vpeak', ...
'dVdtmax', ...
'DCa',...
'Vmaxmin', ...
'Vminmax', ...
'tminmax', ...
'alternans threshold', ...
'stimulation threshold', ...
'restitution slope', ...
'time to peak',...
'decay time',...
'APD_pause',...
'DCa_pause',...
'Vmaxmin_pause',...
'Vminmax_pause',...
'tminmax_pause',...
'APD_diff',...
'DCa_diff',...
'APD_hypo',...
'APD_hyper',...
'Vmaxmin_hypo',...
'Vminmax_hypo',...
'tminmax_hypo',...
'Vmaxmin_hyper',...
'Vminmax_hyper',...
'tminmax_hyper',...
'intracellular Ca',...
'intracellular Na',...
'intracellular K',...
'frequency adaptation',...
} ;

oldr2 = sum(R2Y) ;
for iiii=outputs:-1:conductances+1
  rsquared = zeros(iiii,1) ;
  for iii=1:iiii
    Xtest = X(:,[1:iii-1,iii+1:end]) ;
    nfact2keep = rank(Xtest) ;
    [T,P,W,Wstar,U,b,C,Bpls,Bpls_star,Xhat,Yhat,R2X,R2Y]=...
      PLS_nipals(Xtest,Y,nfact2keep);
    rsquared(iii) = sum(R2Y) ;  
  end
  [newr2,reject] = max(rsquared) ;
  disp(['Now remove the ',int2str(reject),'th column']) ;
  disp(['This corresponds to ',outputlist{reject}]) ;
  disp(['R^2 decreases from ',num2str(oldr2),' to ',num2str(newr2)]) ;
  X = X(:,[1:reject-1,reject+1:end]) ;
  outputlist = outputlist([1:reject-1,reject+1:end]) ;
  oldr2 = newr2 ;
end


nfact2keep = rank(X) ;
[T,P,W,Wstar,U,b,C,Bpls,Bpls_star,Xhat,Yhat,R2X,R2Y]=...
    PLS_nipals(X,Y,nfact2keep);

% figure
% handle = gcf ;
% set(handle,'Position',[20,20,1100,950])
% set(handle,'PaperPosition',[1 1 11 9.5]) ;
% for i=1:16
%     subplot(8,2,i)
%     hold on
%     plot(exp(Y(:,i)),exp(Yhat(:,i)),'ro')
%     plotmin = min(min([exp(Y(:,i)),exp(Yhat(:,i))])) ;
%     plotmax = max(max([exp(Y(:,i)),exp(Yhat(:,i))])) ;
%     xlabel(['True G',Glabels{i}])
%     ylabel(['Predicted G',Glabels{i}])
%     axis([plotmin plotmax plotmin plotmax])
%     plot([plotmin,plotmax],[plotmin,plotmax],'k:')
% end

figure
handle = gcf ;
set(handle,'Position',[20,20,1100,950])
set(handle,'PaperPosition',[1 1 11 9.5]) ;

figure(20)
for i=1:4
    subplot(2,2,i)
    hold on
    plot(exp(Y(:,i)),exp(Yhat(:,i)),'ro')
    plotmin = min(min([exp(Y(:,i)),exp(Yhat(:,i))])) ;
    plotmax = max(max([exp(Y(:,i)),exp(Yhat(:,i))])) ;
    xlabel(['True G',Glabels{i}])
    ylabel(['Predicted G',Glabels{i}])
    axis([plotmin plotmax plotmin plotmax])
    plot([plotmin,plotmax],[plotmin,plotmax],'k:')
end

figure(21)
for i=5:8
    subplot(2,2,i-4)
    hold on
    plot(exp(Y(:,i)),exp(Yhat(:,i)),'ro')
    plotmin = min(min([exp(Y(:,i)),exp(Yhat(:,i))])) ;
    plotmax = max(max([exp(Y(:,i)),exp(Yhat(:,i))])) ;
    xlabel(['True G',Glabels{i}])
    ylabel(['Predicted G',Glabels{i}])
    axis([plotmin plotmax plotmin plotmax])
    plot([plotmin,plotmax],[plotmin,plotmax],'k:')
end
figure(22)
for i=9:12
    subplot(2,2,i-8)
    hold on
    plot(exp(Y(:,i)),exp(Yhat(:,i)),'ro')
    plotmin = min(min([exp(Y(:,i)),exp(Yhat(:,i))])) ;
    plotmax = max(max([exp(Y(:,i)),exp(Yhat(:,i))])) ;
    xlabel(['True G',Glabels{i}])
    ylabel(['Predicted G',Glabels{i}])
    axis([plotmin plotmax plotmin plotmax])
    plot([plotmin,plotmax],[plotmin,plotmax],'k:')
end
figure(23)
for i=13:16
    subplot(2,2,i-12)
    hold on
    plot(exp(Y(:,i)),exp(Yhat(:,i)),'ro')
    plotmin = min(min([exp(Y(:,i)),exp(Yhat(:,i))])) ;
    plotmax = max(max([exp(Y(:,i)),exp(Yhat(:,i))])) ;
    xlabel(['True G',Glabels{i}])
    ylabel(['Predicted G',Glabels{i}])
    axis([plotmin plotmax plotmin plotmax])
    plot([plotmin,plotmax],[plotmin,plotmax],'k:')
end


SSYT=sum((Y-ones(variations,1)*mean(Y)).^2);
SSYR=sum((Yhat-ones(variations,1)*mean(Y)).^2);
R2each=SSYR./SSYT
