# Supplementary material for: Regression Analysis for Constraining Free Parameters in Electrophysiological Models of Cardiac Cells
Source: PLoS Comput Biol. 2010 Sep 2;6(9):e1000914. doi: 10.1371/journal.pcbi.1000914 (PMC2932676; doi:10.1371/journal.pcbi.1000914)
Supplement: Protocol S1 — Bundle containing Matlab code used by the authors to generate the results presented in the manuscript. The file ‘READ ME’ within the bundle explains the function of each individual program. (0.11 MB ZIP) [file pcbi.1000914.s005.zip › TNNP code/TNNP_derivs_hyper.m]

% Ten Tusscher et al model
% Am J Physiol 286: H1573�H1589, 2004.
% human ventricular cell 
% improved version of Priebe-Beucklemann
%    
%    t   time variable
%    V   membrane potantial
clear all
load tt_fixed_params
colors = repmat('krgbmc',1,500) ;


%%%%%%%%%%%%%%%%%%%%%%%%%%%%%%%%%%%
%% Step 1:  Define all constants
%%%%%%%%%%%%%%%%%%%%%%%%%%%%%%%%%%%

global F R T RTF ;
% Physical constants
F = 96.4867 ;                % Faraday constant, coulombs/mmol
R = 8.314 ;                  % gas constant, J/(K mol)
T = 273+37 ;                 % absolute temperature, K 
RTF = R*T/F ;

global Cm S ;
Cm = 1 ;                      % uF/cm2
S = 0.2 ;                     % surface area to volume ratio

global Vmyo VSR ;
Vmyo = 16.404 ;               % pL
VSR = 1.094 ;                 % pL

global Ko Nao Cao ;
Ko = 8000 ;                   % uM
Nao = 140000 ;                % uM
Cao = 2000 ;                  % uM

global GNa_ PCa_ GK1_ GKr_ GKs_ Gto_ ;
global GpK_ GpCa_ GNab_ GCab_ pKNa ;
GNa_ = 14.838 ;               % nS/pF
PCa_ = 1.75e-4 ;              % cm3 uF-1 s-1 
GK1_ = 5.405 ;                % nS/pF
GKr_ = 0.096 ;                % nS/pF

GpK_ = 0.0146 ;               % nS/pF
GpCa_ = 0.025 ;               % nS/pF
GNab_ = 2.9e-4 ;              % nS/pF
GCab_ = 5.92e-4 ;             % nS/pF

% % % Epicardial cell
Gto_ = 0.294 ;                % nS/pF
GKs_ = 0.245 ;                % nS/pF

% % % % M cell
% Gto_ = 0.294 ;                % nS/pF
% GKs_ = 0.062 ;                % nS/pF
% 
% % % % Endocardial cell
% Gto_ = 0.073 ;                % nS/pF
% GKs_ = 0.245 ;                % nS/pF
% 

% % % % Epicardial cell, M cell
% Gto_ = 0.294 ;                 % nS/pF
% % % % Endocardial cell
% Gto_ = 0.073 ;                 % nS/pF
% 
% % % % Epicardial cell, endocardial cell
% GKs_ = 0.245 ;                 % nS/pF
% % % % M cell
% GKs_ = 0.062 ;                 % nS/pF

pKNa = 0.03 ;                  % relative permeability, Na to K

global INaK_ kNaCa Iup_ Vleak
% Maximum rates of intracellular transport mechanisms
INaK_ = 1.362 ;                % pA/pF
kNaCa = 1000 ;                 % pA/pF
Iup_ = 0.425 ;                 % uM/ms
Vleak = 8e-5 ;                 % ms-1

global KmNa KmCa ksat alpha_ncx eta KmNai KmKo KpCa Kmup ;
% global eta ksat KmNa KmCa KmfCa KmK1 KmNai KmKo KmpCa Kmup  
% global KmNa KmCa KmNai KmKo sigma ;
% % values needed for calculation of NCX current
% Several saturation constants, nomenclature gets tricky
% NCX
KmNa = 87500 ;                 % uM
KmCa = 1380 ;                  % uM
ksat = 0.1 ;                   % unitless
alpha_ncx = 2.5 ;              % unitless
eta = 0.35 ;                   % unitless, actually gamma in paper
% Na-K pump
KmNai = 40000 ;                % uM
KmKo = 1000 ;                  % uM
% Sarcolemmal Ca pump
KpCa = 0.5 ;                    % uM
% SERCA
Kmup = 0.25 ;                  % uM

global arel brel crel ;
arel = 16.464 ;                 % uM/ms
brel = 250 ;                   % uM
crel = 8.232 ;                  % uM/ms

% % % Buffering parameters
% % % Considered generic cytotolic and SR buffers
global Bufc Kbufc BufSR KbufSR 
Bufc = 150 ;                % uM
Kbufc = 1 ;                   % uM
BufSR = 10000 ;              % uM
KbufSR = 300 ;                 % uM 

baselineparameters = [GNa_;GNab_;PCa_;GCab_;Gto_;GKr_;GKs_;GK1_;GpK_; ...
  INaK_;kNaCa;arel;crel;Vleak;Iup_;GpCa_] ;

n_parameters = length(baselineparameters) ;
variations = 300 ;
% variations = 1 ;
sigma = 0.1 ;     % standard deviation of variation of parameters
% sigma = 0 ;

%  stimints = 370:-5:100 ;
%  %stimints = 400 ;
%  pacingrates = length(stimints) ;
%  allparameters = zeros(n_parameters,variations) ;


%%%%%%%%%%%%%%%%%%%%%%%%%%%%%%%%%%%
%% Step 2:  Define simulation, stimulus, and recording parameters
%%%%%%%%%%%%%%%%%%%%%%%%%%%%%%%%%%%

stiminterval = 1000 ;      % interval bewteen stimuli, ms
stimdelay = 50 ;
stimdur = 2 ;
stim_amp = 20 ;

tend = 80*stiminterval ;              % end of simulation, ms

n_stimuli = ceil((tend-stimdelay)/stiminterval) ;
stim_starts = stimdelay + stiminterval*(0:n_stimuli-1)  ;
stim_ends = stim_starts + stimdur ;

simints = 2*n_stimuli+1 ;
intervals(1,:) = [0,stim_starts(1)] ;
for i=1:n_stimuli-1
  intervals(2*i,:) = [stim_starts(i),stim_ends(i)] ;
  intervals(2*i+1,:) = [stim_ends(i),stim_starts(i+1)] ;
end
intervals(2*n_stimuli,:) = [stim_starts(n_stimuli),stim_ends(n_stimuli)] ;
intervals(2*n_stimuli+1,:) = [stim_ends(n_stimuli),tend] ;

Istim = zeros(simints,1) ;
stimindices = 2*(1:n_stimuli) ;
Istim(stimindices) = -stim_amp ;

% figure(1)
% clf
% hold on

for ii=1:variations

  newparams = allparameters(:,ii) ;
  newparamscell = num2cell(newparams) ;
  [GNa_,GNab_,PCa_,GCab_,Gto_,GKr_,GKs_,GK1_,GpK_, ...
    INaK_,kNaCa,arel,crel,Vleak,Iup_,GpCa_] = deal(newparamscell{:}) ;
  
V = -85 ;
m = 0 ;
h = 1 ;
j = 1 ;
d = 0 ;
f = 1 ;
fCa = 1 ;
r = 0 ;
s = 1 ;
xs = 0 ;
xr1 = 1 ;
xr2 = 1 ;
g = 0 ;
Cai = 0.1 ;
CaSR = 1000 ;
Nai = 10000 ;
Ki = 130000 ;

statevar_i = [V,m,h,j,d,f,fCa,r,s,xs,xr1,xr2,g,Cai,CaSR,Nai,Ki] ;


%% Let rest for 120 seconds without any stimuli applied 
  [post,posstatevars] = ode15s(@dydt_tentusscher,[0,30000],statevar_i,[],0) ;
  statevar_i = posstatevars(end,:) ;

t = 0 ;
statevars = statevar_i ;
for i=1:simints
    [post,posstatevars] = ode15s(@dydt_tentusscher,intervals(i,:),statevar_i,[],Istim(i)) ;
 
  t = [t;post(2:end)] ;
  statevars = [statevars;posstatevars(2:end,:)] ;
  statevar_i = posstatevars(end,:) ;
end

outputcell = num2cell(statevars,1) ;
nvariables = length(outputcell) ;

[V,m,h,j,d,f,fCa,r,s,xs,xr1,xr2,g,Cai,CaSR,Nai,Ki] = deal(outputcell{:}) ;
% figure(1)
% hold on
% plot(t,V,colors(mod(ii,length(colors))+1))

  actionpotentials{2*ii-1} = t ;
  actionpotentials{2*ii} = V ;
  allparameters(:,ii) = newparams' ;

% tregular = 0:0.1:tend ;
% Vregular = interp1(t,V,tregular) ;
% t = tregular ;
% V = Vregular ;

%% First Derivative 
t_diff = diff(t);
V_diff = diff(V);
deriv = V_diff./t_diff;
[dVdtmax,dVdtmax_dex] = max(deriv) ;
guyer = (t+t([2:end,end]))./2;
t_deriv = guyer(1:end-1);
%% Second Derivative

t_diff2 = diff(t_deriv);
V_diff2 = diff(deriv);
deriv_2 = V_diff2./t_diff2;
guyer_2 = (t_deriv + t_deriv([2:end,end]))./2;
t_deriv2 = guyer_2(1:end-1);

% x1 = t_deriv(1:300);
% y1 = deriv(1:300);
% x2 = t_deriv2(1:300);
% y2 = deriv_2(1:300);
x1 = t_deriv;
y1 = deriv;
x2 = t_deriv2;
y2 = deriv_2;

%% Local Max
%   Find local maxima in vector XX,where
%	LMVAL is the output vector with maxima values, INDD  is the 
%	corresponding indices, FILT is the number of passes of the small
%	running average filter in order to get rid of small peaks.  Default
%	value FILT =0 (no filtering). FILT in the range from 1 to 3 is 
%	usially sufficient to remove most of a small peaks
	
x = deriv;
x = V ;
len_x = length(x);
	fltr=[1 1 1]/3;
  if nargin <2, filt=0; 
	else
x1=x(1); x2=x(len_x); 
	for jj=1:filt,
	c=conv(fltr,x);
	x=c(2:len_x+1);
	x(1)=x1;  
        x(len_x)=x2; 
	end
  end
lmval=[]; indd=[];
i=2;		% start at second data point in time series
    while i < len_x-1,
	if x(i) > x(i-1)
	   if x(i) > x(i+1)	% definite max
lmval =[lmval x(i)];
indd = [ indd i];
	   elseif x(i)==x(i+1)&x(i)==x(i+2)	% 'long' flat spot
%lmval =[lmval x(i)];  	%1   comment these two lines for strict case
%indd = [ indd i];	%2 when only  definite max included
i = i + 2;  		% skip 2 points
	   elseif x(i)==x(i+1)	% 'short' flat spot
%lmval =[lmval x(i)];	%1   comment these two lines for strict case
%indd = [ indd i];	%2 when only  definite max included
i = i + 1;		% skip one point
	   end
	end
	i = i + 1;
    end
if filt>0 & ~isempty(indd),
	if (indd(1)<= 3)|(indd(length(indd))+2>length(xx)), 
	   rng=1;	%check if index too close to the edge
	else rng=2;
	end
	  for iii=1:length(indd), 	% Find the real maximum value
	    [val(iii) iind(iii)] = max(xx(indd(iii) -rng:indd(iii) +rng));
	    iind(iii)=indd(iii) + iind(iii)  -rng-1;
	  end
  indd=iind; lmval=val;
else
end

indices = find(indd > dVdtmax_dex) ;
indd = indd(indices) ;

%% Local Min
%   Find local minima in vector X, where LMVAL is the output
%	vector with minima values, INDD is the corresponding indices 
%	FILT is the number of passes of the small running average filter
%	in order to get rid of small peaks.  Default value FILT =0 (no
%	filtering). FILT in the range from 1 to 3 is usially sufficient to 
%	remove most of a small peaks

a=deriv;
a = V ;
len_a = length(a);
	fltr=[1 1 1]/3;
  if nargin <2, filt=0; 
	else
x1=a(1); x2=a(len_a); 

	for jj=1:filt,
	c=conv(fltr,a);
	a=c(2:len_a+1);
	a(1)=x1;  
        a(len_a)=x2; 
	end
  end

lmval_a=[];
indd_a=[];
i=2;		% start at second data point in time series

    while i < len_a-1,
	if a(i) < a(i-1)
	   if a(i) < a(i+1)	% definite min
lmval_a =[lmval_a a(i)];
indd_a = [ indd_a i];

	   elseif a(i)==a(i+1)&a(i)==a(i+2)	% 'long' flat spot
%lmval =[lmval x(i)];	%1   comment these two lines for strict case 
%indd = [ indd i];	%2 when only  definite min included
i = i + 2;  		% skip 2 points

	   elseif a(i)==a(i+1)	% 'short' flat spot
%lmval =[lmval x(i)];	%1   comment these two lines for strict case
%indd = [ indd i];	%2 when only  definite min included
i = i + 1;		% skip one point
	   end
	end
	i = i + 1;
    end

if filt>0 & ~isempty(indd_a),
	if (indd_a(1)<= 3)|(indd_a(length(indd_a))+2>length(a)), 
	   rng=1;	%check if index too close to the edge
	else rng=2;
	end

	   for iii=1:length(indd_a), 
		[val(iii) iind_a(iii)] = min(a(indd_a(iii) -rng:indd_a(iii) +rng));
		iind_a(iii)=indd_a(iii) + iind_a(iii)  -rng-1;
	   end
  indd_a=iind_a; lmval_a=val;
else
end

indices = find(indd_a > dVdtmax_dex) ;
indd_a = indd_a(indices) ;

Vmax_min_hyper(ii)=V(indd(1))-V(indd_a(1));
Vmin_max_hyper(ii)=V(indd(2))-V(indd_a(1));
%tmax_min(ii)=t(indd(1))-t(indd_a(1));
tmin_max_hyper(ii)=t(indd(2))-t(indd_a(1));

if (mod(ii,50) == 0)
  disp(['Completed ',int2str(ii),' iterations'])
end

end

save derivs_fixed_hyper allparameters actionpotentials variations n_parameters Vmax_min_hyper Vmin_max_hyper tmin_max_hyper
