# Supplementary material for: Regression Analysis for Constraining Free Parameters in Electrophysiological Models of Cardiac Cells
Source: PLoS Comput Biol. 2010 Sep 2;6(9):e1000914. doi: 10.1371/journal.pcbi.1000914 (PMC2932676; doi:10.1371/journal.pcbi.1000914)
Supplement: Protocol S1 — Bundle containing Matlab code used by the authors to generate the results presented in the manuscript. The file ‘READ ME’ within the bundle explains the function of each individual program. (0.11 MB ZIP) [file pcbi.1000914.s005.zip › TNNP code/tnnp_restitution.m]

% Ten Tusscher et al model
% Am J Physiol 286: H1573�H1589, 2004.
% human ventricular cell 
% improved version of Priebe-Beucklemann
%    
%    t   time variable
%    V   membrane potantial
clear all
load tt_fixed_params
colors = repmat('krgbmc',1,500) ;


%%%%%%%%%%%%%%%%%%%%%%%%%%%%%%%%%%%
%% Step 1:  Define all constants
%%%%%%%%%%%%%%%%%%%%%%%%%%%%%%%%%%%

global F R T RTF ;
% Physical constants
F = 96.4867 ;                % Faraday constant, coulombs/mmol
R = 8.314 ;                  % gas constant, J/(K mol)
T = 273+37 ;                 % absolute temperature, K 
RTF = R*T/F ;

global Cm S ;
Cm = 1 ;                      % uF/cm2
S = 0.2 ;                     % surface area to volume ratio

global Vmyo VSR ;
Vmyo = 16.404 ;               % pL
VSR = 1.094 ;                 % pL

global Ko Nao Cao ;
Ko = 5400 ;                   % uM
Nao = 140000 ;                % uM
Cao = 2000 ;                  % uM

global GNa_ PCa_ GK1_ GKr_ GKs_ Gto_ ;
global GpK_ GpCa_ GNab_ GCab_ pKNa ;
GNa_ = 14.838 ;               % nS/pF
PCa_ = 1.75e-4 ;              % cm3 uF-1 s-1 
GK1_ = 5.405 ;                % nS/pF
GKr_ = 0.096 ;                % nS/pF

GpK_ = 0.0146 ;               % nS/pF
GpCa_ = 0.025 ;               % nS/pF
GNab_ = 2.9e-4 ;              % nS/pF
GCab_ = 5.92e-4 ;             % nS/pF

% % % Epicardial cell
Gto_ = 0.294 ;                % nS/pF
GKs_ = 0.245 ;                % nS/pF

% % % % M cell
% Gto_ = 0.294 ;                % nS/pF
% GKs_ = 0.062 ;                % nS/pF
% 
% % % % Endocardial cell
% Gto_ = 0.073 ;                % nS/pF
% GKs_ = 0.245 ;                % nS/pF
% 

% % % % Epicardial cell, M cell
% Gto_ = 0.294 ;                 % nS/pF
% % % % Endocardial cell
% Gto_ = 0.073 ;                 % nS/pF
% 
% % % % Epicardial cell, endocardial cell
% GKs_ = 0.245 ;                 % nS/pF
% % % % M cell
% GKs_ = 0.062 ;                 % nS/pF

pKNa = 0.03 ;                  % relative permeability, Na to K

global INaK_ kNaCa Iup_ Vleak
% Maximum rates of intracellular transport mechanisms
INaK_ = 1.362 ;                % pA/pF
kNaCa = 1000 ;                 % pA/pF
Iup_ = 0.425 ;                 % uM/ms
Vleak = 8e-5 ;                 % ms-1

global KmNa KmCa ksat alpha_ncx eta KmNai KmKo KpCa Kmup ;
% global eta ksat KmNa KmCa KmfCa KmK1 KmNai KmKo KmpCa Kmup  
% global KmNa KmCa KmNai KmKo sigma ;
% % values needed for calculation of NCX current
% Several saturation constants, nomenclature gets tricky
% NCX
KmNa = 87500 ;                 % uM
KmCa = 1380 ;                  % uM
ksat = 0.1 ;                   % unitless
alpha_ncx = 2.5 ;              % unitless
eta = 0.35 ;                   % unitless, actually gamma in paper
% Na-K pump
KmNai = 40000 ;                % uM
KmKo = 1000 ;                  % uM
% Sarcolemmal Ca pump
KpCa = 0.5 ;                    % uM
% SERCA
Kmup = 0.25 ;                  % uM

global arel brel crel ;
arel = 16.464 ;                 % uM/ms
brel = 250 ;                   % uM
crel = 8.232 ;                  % uM/ms

% % % Buffering parameters
% % % Considered generic cytotolic and SR buffers
global Bufc Kbufc BufSR KbufSR 
Bufc = 150 ;                % uM
Kbufc = 1 ;                   % uM
BufSR = 10000 ;              % uM
KbufSR = 300 ;                 % uM 


%%%%%%%%%%%%%%%%%%%%%%%%%%%%%%%%%%%
%% Step 1:  Set up randomly varying parameter set  
%%%%%%%%%%%%%%%%%%%%%%%%%%%%%%%%%%%
baselineparameters = [GNa_;GNab_;PCa_;GCab_;Gto_;GKr_;GKs_;GK1_;GpK_; ...
  INaK_;kNaCa;arel;crel;Vleak;Iup_;GpCa_] ;

n_parameters = length(baselineparameters) ;
variations = 300 ;
% variations = 1 ;
sigma = 0.1 ;     % standard deviation of variation of parameters
% sigma = 0 ;

baselinerate = 600 ;
nbaseline = 20 ; % number of stimuli at baseline rate to apply
n_stimuli = nbaseline + 1 ;
%testintervals = [2:2:50,55:5:100] ;
testintervals = [1:1:20] ;
timeafter = 800 ;
stimdur = 2 ;
stim_amp = 25 ;

%%%%%%%%%%%%%%%%%%%%%%%%%%%%%%%%%%%
%% Step 2:  Define simulation and stimulus parameters
%%%%%%%%%%%%%%%%%%%%%%%%%%%%%%%%%%%

APDs = zeros(variations,length(testintervals)) ;

for ii=1:variations

  newparams = allparameters(:,ii) ;
  newparamscell = num2cell(newparams) ;
  [GNa_,GNab_,PCa_,GCab_,Gto_,GKr_,GKs_,GK1_,GpK_, ...
    INaK_,kNaCa,arel,crel,Vleak,Iup_,GpCa_] = deal(newparamscell{:}) ;

    stim_starts = baselinerate*(0:nbaseline-1)  ;
    stim_ends = stim_starts + stimdur ;

    simints = 2*nbaseline ;
    for i=1:nbaseline
      intervals(2*i-1,:) = [stim_starts(i),stim_ends(i)] ;
      intervals(2*i,:) = [stim_ends(i),baselinerate*i] ;
    end 
    
    Istim = zeros(simints,1) ;
    stimindices = 2*(1:nbaseline) - 1 ;
    Istim(stimindices) = -stim_amp ;

  % Initial conditions
  %% Don't matter that much since cell will rest for 60 s before stimulus
V = -85 ;
m = 0 ;
h = 1 ;
j = 1 ;
d = 0 ;
f = 1 ;
fCa = 1 ;
r = 0 ;
s = 1 ;
xs = 0 ;
xr1 = 1 ;
xr2 = 1 ;
g = 0 ;
Cai = 0.1 ;
CaSR = 1000 ;
Nai = 10000 ;
Ki = 130000 ;

statevar_i = [V,m,h,j,d,f,fCa,r,s,xs,xr1,xr2,g,Cai,CaSR,Nai,Ki] ;

[post,posstatevars] = ode15s(@dydt_tentusscher,[0,60000],statevar_i,[],0) ;
  
  statevar_i = posstatevars(end,:) ;

  t = 0 ;
  statevars = statevar_i ;
  for i=1:simints-2
    [post,posstatevars] = ode15s(@dydt_tentusscher,intervals(i,:),statevar_i,[],Istim(i)) ;  
    
    t = post(end) ;
    statevar_i = posstatevars(end,:) ;
  end
  statevar_keep = statevar_i ;
  statevars = statevar_i ;
  for i=simints-1:simints
    [post,posstatevars] = ode15s(@dydt_tentusscher,intervals(i,:),statevar_i,[],Istim(i)) ;  
    t = [t;post(2:end)] ;
    statevars = [statevars;posstatevars(2:end,:)] ;
    statevar_i = posstatevars(end,:) ;
  end      

outputcell = num2cell(statevars,1) ;
[V,m,h,j,d,f,fCa,r,s,xs,xr1,xr2,g,Cai,CaSR,Nai,Ki] = deal(outputcell{:}) ;
clear statevars

tregular = min(t):0.1:max(t) ;
Vregular = interp1(t,V,tregular) ;

above72dex = find(Vregular > -72) ;
duration(ii) = tregular(above72dex(end)) - tregular(above72dex(1)) ;

% actionpotentials{2*ii-1} = t ;
% actionpotentials{2*ii} = V ;

  for iii = 1:length(testintervals)
    intervals(1,:) = [0,stimdur] ;
    intervals(2,:) = [stimdur,duration(ii) + testintervals(iii)] ;
    intervals(3,:) = [duration(ii) + testintervals(iii), ...
        duration(ii) + testintervals(iii) + stimdur] ;
    intervals(4,:) = [duration(ii) + testintervals(iii) + stimdur, ...
        duration(ii) + testintervals(iii) + stimdur + timeafter] ;
    Istim = [-stim_amp,0,-stim_amp,0] ;
    t = 0 ;
    statevar_i = statevar_keep ;
    statevars = statevar_i ;
   for i=1:4
      [post,posstatevars] = ode15s(@dydt_tentusscher,intervals(i,:),statevar_i,[],Istim(i)) ;
      t = [t;post(2:end)] ;
      statevars = [statevars;posstatevars(2:end,:)] ;
      statevar_i = posstatevars(end,:) ;
    end      
    outputcell = num2cell(statevars,1) ;
    [V,m,h,j,d,f,fCa,r,s,xs,xr1,xr2,g,Cai,CaSR,Nai,Ki] = deal(outputcell{:}) ;

    tregular = min(t):0.1:max(t) ;
    Vregular = interp1(t,V,tregular) ;

    above72dex = find(Vregular > -72) ;
    APDs(ii,iii) = tregular(above72dex(end))-testintervals(iii) - duration(ii) ;

    % figure(ii)
     %hold on
    % plot(t,V,colors(mod(iii,length(colors))+1))
  end
  APDderiv = diff(APDs(ii,:))./diff(testintervals) ;
  maxslopes(ii) = max(APDderiv) ;
  slopegreater = find(APDderiv > 1) ;
  if(slopegreater)
    vulnerability(ii) = testintervals(slopegreater(end)) ;
  else
    vulnerability(ii) = 0 ;
  end

if (mod(ii,50) == 0)
  disp(['Completed ',int2str(ii),' iterations'])
end

end

%  figure
%  plot(testintervals,APDs,'o-')

save restitution_fixed allparameters maxslopes vulnerability APDs variations
