# Supplementary material for: Regression Analysis for Constraining Free Parameters in Electrophysiological Models of Cardiac Cells
Source: PLoS Comput Biol. 2010 Sep 2;6(9):e1000914. doi: 10.1371/journal.pcbi.1000914 (PMC2932676; doi:10.1371/journal.pcbi.1000914)
Supplement: Protocol S1 — Bundle containing Matlab code used by the authors to generate the results presented in the manuscript. The file ‘READ ME’ within the bundle explains the function of each individual program. (0.11 MB ZIP) [file pcbi.1000914.s005.zip › TNNP code/tt_first_and_last_aps.m]

% Ten Tusscher et al model
% Am J Physiol 286: H1573�H1589, 2004.
% human ventricular cell 
% improved version of Priebe-Beucklemann
%    
%    t   time variable
%    V   membrane potantial
clear all
load tt_fixed_params
colors = repmat('krgbmc',1,500) ;


%%%%%%%%%%%%%%%%%%%%%%%%%%%%%%%%%%%
%% Step 1:  Define all constants
%%%%%%%%%%%%%%%%%%%%%%%%%%%%%%%%%%%

global F R T RTF ;
% Physical constants
F = 96.4867 ;                % Faraday constant, coulombs/mmol
R = 8.314 ;                  % gas constant, J/(K mol)
T = 273+37 ;                 % absolute temperature, K 
RTF = R*T/F ;

global Cm S ;
Cm = 1 ;                      % uF/cm2
S = 0.2 ;                     % surface area to volume ratio

global Vmyo VSR ;
Vmyo = 16.404 ;               % pL
VSR = 1.094 ;                 % pL

global Ko Nao Cao ;
Ko = 5400 ;                   % uM
Nao = 140000 ;                % uM
Cao = 2000 ;                  % uM

global GNa_ PCa_ GK1_ GKr_ GKs_ Gto_ ;
global GpK_ GpCa_ GNab_ GCab_ pKNa ;
GNa_ = 14.838 ;               % nS/pF
PCa_ = 1.75e-4 ;              % cm3 uF-1 s-1 
GK1_ = 5.405 ;                % nS/pF
GKr_ = 0.096 ;                % nS/pF

GpK_ = 0.0146 ;               % nS/pF
GpCa_ = 0.025 ;               % nS/pF
GNab_ = 2.9e-4 ;              % nS/pF
GCab_ = 5.92e-4 ;             % nS/pF

% % % Epicardial cell
Gto_ = 0.294 ;                % nS/pF
GKs_ = 0.245 ;                % nS/pF

% % % % M cell
% Gto_ = 0.294 ;                % nS/pF
% GKs_ = 0.062 ;                % nS/pF
% 
% % % % Endocardial cell
% Gto_ = 0.073 ;                % nS/pF
% GKs_ = 0.245 ;                % nS/pF
% 

% % % % Epicardial cell, M cell
% Gto_ = 0.294 ;                 % nS/pF
% % % % Endocardial cell
% Gto_ = 0.073 ;                 % nS/pF
% 
% % % % Epicardial cell, endocardial cell
% GKs_ = 0.245 ;                 % nS/pF
% % % % M cell
% GKs_ = 0.062 ;                 % nS/pF

pKNa = 0.03 ;                  % relative permeability, Na to K

global INaK_ kNaCa Iup_ Vleak
% Maximum rates of intracellular transport mechanisms
INaK_ = 1.362 ;                % pA/pF
kNaCa = 1000 ;                 % pA/pF
Iup_ = 0.425 ;                 % uM/ms
Vleak = 8e-5 ;                 % ms-1

global KmNa KmCa ksat alpha_ncx eta KmNai KmKo KpCa Kmup ;
% global eta ksat KmNa KmCa KmfCa KmK1 KmNai KmKo KmpCa Kmup  
% global KmNa KmCa KmNai KmKo sigma ;
% % values needed for calculation of NCX current
% Several saturation constants, nomenclature gets tricky
% NCX
KmNa = 87500 ;                 % uM
KmCa = 1380 ;                  % uM
ksat = 0.1 ;                   % unitless
alpha_ncx = 2.5 ;              % unitless
eta = 0.35 ;                   % unitless, actually gamma in paper
% Na-K pump
KmNai = 40000 ;                % uM
KmKo = 1000 ;                  % uM
% Sarcolemmal Ca pump
KpCa = 0.5 ;                    % uM
% SERCA
Kmup = 0.25 ;                  % uM

global arel brel crel ;
arel = 16.464 ;                 % uM/ms
brel = 250 ;                   % uM
crel = 8.232 ;                  % uM/ms

% % % Buffering parameters
% % % Considered generic cytotolic and SR buffers
global Bufc Kbufc BufSR KbufSR 
Bufc = 150 ;                % uM
Kbufc = 1 ;                   % uM
BufSR = 10000 ;              % uM
KbufSR = 300 ;                 % uM 

baselineparameters = [GNa_;GNab_;PCa_;GCab_;Gto_;GKr_;GKs_;GK1_;GpK_; ...
  INaK_;kNaCa;arel;crel;Vleak;Iup_;GpCa_] ;

n_parameters = length(baselineparameters) ;
variations = 300 ;
% variations = 1 ;
sigma = 0.1 ;     % standard deviation of variation of parameters
% sigma = 0 ;
%  stimints = 370:-5:100 ;
%  %stimints = 400 ;
%  pacingrates = length(stimints) ;
%  allparameters = zeros(n_parameters,variations) ;

%%%%%%%%%%%%%%%%%%%%%%%%%%%%%%%%%%%
%% Step 2:  Define simulation, stimulus, and recording parameters
%%%%%%%%%%%%%%%%%%%%%%%%%%%%%%%%%%%

stiminterval = 1000 ;      % interval bewteen stimuli, ms
stimdelay = 50 ;
stimdur = 2 ;
stim_amp = 20 ;


tend = 20*stiminterval ;              % end of simulation, ms

n_stimuli = ceil((tend-stimdelay)/stiminterval) ;
stim_starts = stimdelay + stiminterval*(0:n_stimuli-1)  ;
stim_ends = stim_starts + stimdur ;

simints = 3*n_stimuli ;
for i=1:n_stimuli
  intervals(3*i-2,:) = [stiminterval*(i-1),stim_starts(i)] ;
  intervals(3*i-1,:) = [stim_starts(i),stim_ends(i)] ;
  intervals(3*i,:) = [stim_ends(i),stiminterval*i] ;
end
intervals(end,:) = [stim_ends(end),tend] ;

Istim = zeros(simints,1) ;
stimindices = 3*(1:n_stimuli) - 1 ;
Istim(stimindices) = -stim_amp ;

% % % Previously, model saved all action potentials
% % % Now, only save last two, but can vary this if need be
numbertokeep = 1 ;

figure(1)
clf
hold on

goodcount1 = 1 ;
hcgcount1 = 1 ;
goodcount2 = 1 ;
hcgcount2 = 1 ;


for ii=1:variations

  newparams = allparameters(:,ii) ;
  newparamscell = num2cell(newparams) ;
  [GNa_,GNab_,PCa_,GCab_,Gto_,GKr_,GKs_,GK1_,GpK_, ...
    INaK_,kNaCa,arel,crel,Vleak,Iup_,GpCa_] = deal(newparamscell{:}) ;

V = -85 ;
m = 0 ;
h = 1 ;
j = 1 ;
d = 0 ;
f = 1 ;
fCa = 1 ;
r = 0 ;
s = 1 ;
xs = 0 ;
xr1 = 1 ;
xr2 = 1 ;
g = 0 ;
Cai = 0.1 ;
CaSR = 0 ;
Nai = 10000 ;
Ki = 130000 ;

statevar_i = [V,m,h,j,d,f,fCa,r,s,xs,xr1,xr2,g,Cai,CaSR,Nai,Ki] ;

[post,posstatevars] = ode15s(@dydt_tentusscher,[0,2e5],statevar_i,[],0) ;
statevar_i = posstatevars(end,:) ;
    t = 0 ;
    statevars = statevar_i ;

    for i=1:3
     [post,posstatevars] = ode15s(@dydt_tentusscher,intervals(i,:),statevar_i,[],Istim(i)) ;
      t = [t;post(2:end)] ;
      statevars = [statevars;posstatevars(2:end,:)] ;
      statevar_i = posstatevars(end,:) ;
    end % for
    t = t - min(t) ;

outputcell = num2cell(statevars,1) ;
nvariables = length(outputcell) ;

[V,m,h,j,d,f,fCa,r,s,xs,xr1,xr2,g,Cai,CaSR,Nai,Ki] = deal(outputcell{:}) ;
figure(1)
hold on
plot(t,V,colors(ii))
 
    
if (V(end) > -70)
  hcgaps1{2*hcgcount1-1} = t ;
  hcgaps1{2*hcgcount1} = V ;
  hcgcai1{2*hcgcount1-1} = t ;
  hcgcai1{2*hcgcount1} = Cai ;
  hcgparams1(:,hcgcount1) = newparams ;
  hcgcount1 = hcgcount1 + 1 ;
else
  actionpotentials1{2*goodcount1-1} = t ;
  actionpotentials1{2*goodcount1} = V ;
  catransients1{2*goodcount1-1} = t ;
  catransients1{2*goodcount1} = Cai ;
  allparameters1(:,goodcount1) = newparams ;
  goodcount1 = goodcount1 + 1 ;
end

    t = 0 ;
    statevars = statevar_i ;

     
for i=4:simints-3*numbertokeep
    [post,posstatevars] = ode15s(@dydt_tentusscher,intervals(i,:),statevar_i,[],Istim(i)) ;
      statevar_i = posstatevars(end,:) ;
      t = post(end) ;
end % for
    
for i=simints-3*numbertokeep+1:simints
      [post,posstatevars] = ode15s(@dydt_tentusscher,intervals(i,:),statevar_i,[],Istim(i)) ;
      t = [t;post(2:end)] ;
      statevars = [statevars;posstatevars(2:end,:)] ;
      statevar_i = posstatevars(end,:) ;
end % for
    t = t - min(t) ;

outputcell = num2cell(statevars,1) ;
nvariables = length(outputcell) ;

[V,m,h,j,d,f,fCa,r,s,xs,xr1,xr2,g,Cai,CaSR,Nai,Ki] = deal(outputcell{:}) ;

figure(2)
hold on
plot(t,V,colors(ii))
 


if (V(end) > -70)
  hcgaps2{2*hcgcount2-1} = t ;
  hcgaps2{2*hcgcount2} = V ;
  hcgcai2{2*hcgcount2-1} = t ;
  hcgcai2{2*hcgcount2} = Cai ;
  hcgparams2(:,hcgcount2) = newparams ;
  hcgcount2 = hcgcount2 + 1 ;
else
  actionpotentials2{2*goodcount2-1} = t ;
  actionpotentials2{2*goodcount2} = V ;
  catransients2{2*goodcount2-1} = t ;
  catransients2{2*goodcount2} = Cai ;
  allparameters2(:,goodcount2) = newparams ;
  goodcount2 = goodcount2 + 1 ;
end

if (mod(ii,50) == 0)
  disp(['Completed ',int2str(ii),' iterations'])
end

end

goodcount1 = goodcount1 - 1 ;
hcgcount1 = hcgcount1 - 1 ;
goodcount2 = goodcount2 - 1 ;
hcgcount2 = hcgcount2 - 1 ;  

save tt_fixed_first_and_last_aps allparameters actionpotentials1 actionpotentials2 catransients1 catransients2 goodcount1 goodcount2 n_parameters stiminterval sigma 
if or(hcgcount1, hcgcount2)
  save TThcg_1 hcgparams1 hcgparams2 hcgaps1 hcgaps2 hcgcai1 hcgcai2 hcgcount1 hcgcount2 n_parameters 

end
